# Supplementary material for: Sub-millisecond lithiothermal synthesis of graphitic meso–microporous carbon
Source: Nat Commun. 2024 Apr 25;15:3491. doi: 10.1038/s41467-024-47916-y (PMC11045851; doi:10.1038/s41467-024-47916-y)
Supplement: Supplementary file 3 — Source Data [file 41467_2024_47916_MOESM3_ESM.zip]

Archive with 4 entries (4 files):
- Source Data-Figure 1.xlsx
- Source Data-Figure 2.xlsx
- Source Data-Figure 3.xlsx
- Source Data -Figure 4.xlsx
