# Supplementary material for: Sub-millisecond lithiothermal synthesis of graphitic meso–microporous carbon
Source: Nat Commun. 2024 Apr 25;15:3491. doi: 10.1038/s41467-024-47916-y (PMC11045851; doi:10.1038/s41467-024-47916-y)
Supplement: Supplementary file 3 — Source Data [file 41467_2024_47916_MOESM3_ESM.zip › Source Data-Figure 1.xlsx]

## Sheet: Fig. 1D
					Inset
MGC		OMGC			MGC		OMGC
X: P/P0	Y: Absorbed volume (cm3/g) STP	X: P/P0	Y: Absorbed volume (cm3/g) STP		X: Diameter (nm)	Y: Incremental volume (cm3/g nm)	X: Diameter (nm)	Y: Incremental volume (cm3/g nm)
7.51462e-05	163.626	-0.000202339	41.8441		0.808081	0.00149661	0.862447	0.0015791
0.00105292	196.894	-0.000196491	82.6773		0.907157	0.00151596	0.933799	0.00148118
0.00201921	208.414	-3.2846e-05	161.274		1.05472	0.0015194	1	0.0015565
0.00264289	222.039	0.000352632	123.118		1.15753	0.00117271	1.08456	0.00157414
0.00299678	234.009	0.00396997	200.719		1.17852	0.0619345	1.18026	0.0674209
0.00417865	247.057	0.00421363	209.807		1.24485	0.0481615	1.25967	0.0457761
0.00448201	257.51	0.00571306	220.312		1.2941	0.0262687	1.34442	0.0249104
0.00507427	273.604	0.00632953	232.977		1.42293	0.0293889	1.46491	0.0336914
0.0060462	288.836	0.00748158	242.762		1.5142	0.034059	1.58822	0.0309556
0.00734733	303.822	0.00817121	248.201		1.60947	0.026289	1.70022	0.0194187
0.00811009	315.165	0.00849985	252.68		1.6991	0.0176978	1.84421	0.0236209
0.0100346	328.576	0.00880292	257.934		1.81461	0.0177493	2.0083	0.0303642
0.0215583	366.226	0.0104228	263.698		1.96424	0.021006	2.16295	0.0420627
0.0310598	387.854	0.0215964	290.293		2.10818	0.0271615	2.33136	0.0472993
0.0419446	408.318	0.0290045	304.006		2.14942	0.0381479	2.51784	0.0531261
0.0484444	422.174	0.0418185	322.481		2.3452	0.0527685	2.72246	0.0625707
0.0591418	434.855	0.0479944	330.014		2.48118	0.0698707	2.95418	0.0484824
0.0672987	446.713	0.0530827	336.437		2.72845	0.0983881	3.19048	0.0390873
0.0797128	463.148	0.0608868	343.972		2.92518	0.0903582	3.45249	0.0293769
0.0883707	473.859	0.0681822	353.167		3.11583	0.0876418	3.6775	0.0120299
0.0996874	486.936	0.0803959	365.988		3.40513	0.0878084	4.02689	0.00787761
0.11864	507.054	0.0911653	374.42		3.69496	0.0521144	4.27245	0.00465731
0.137317	526.395	0.101042	386.453		4.01216	0.0280768	4.65358	0.00415598
0.147993	538.326	0.119363	401.686		4.01895	0.0269254	5.03268	0.00357953
0.156218	545.824	0.136943	419.218		4.25239	0.012884	5.43524	0.0030661
0.178227	565.569	0.149258	431.122		4.74905	0.00591642	5.75985	0.00305075
0.199703	585.811	0.159615	438.196		5.00982	0.00340758	5.89785	0.00285993
0.225241	606.641	0.177052	455.367		5.54354	0.00297015	6.30033	0.00279191
0.250121	629.537	0.198764	473.513		6.01775	0.00292597	6.84661	0.00269813
0.300554	666.422	0.199501	478.546		6.55577	0.00270362	7.47346	0.00239963
0.308478	666.494	0.222723	497.041		7.29571	0.00222985	8.46265	0.00233881
0.349327	690.028	0.247226	524.311		8.00148	0.0024403	9.36963	0.00247761
0.351063	690.417	0.297214	565.237		8.75675	0.00202857	10.3004	0.00247761
0.398697	707.233	0.301099	573.059		9.63477	0.00192111	11.1903	0.00234328
0.406762	707.249	0.328147	594.217		10.7999	0.00177748	12.302	0.00247761
0.45209	720.135	0.338753	607.704		11.733	0.00192809	13.4442	0.00234328
0.452304	724.649	0.396757	648.261		12.7467	0.00181818	14.3487	0.00220896
0.49368	723.062	0.410508	651.604		14.0129	0.00199729	15.405	0.00220896
0.499177	735.033	0.450885	680.139		15.527	0.00184478	16.3443	0.00220896
0.547188	740.432	0.453138	685.547		16.539	0.0019403	17.8267	0.00194243
0.54862	740.842	0.500387	697.055		17.341	0.0019403	19.0636	0.0019403
0.598509	746.024	0.51372	683.164		18.8393	0.00167164	20.2261	0.0019403
0.612053	739.436	0.549706	704.3		19.5204	0.00167164	22.1187	0.00182676
0.648079	751.124	0.550186	698.774		20.7107	0.0019403	24.1565	0.00167164
0.697912	756.668	0.599619	706.299		21.7151	0.0019403	26.2436	0.00180597
0.713082	750.874	0.609618	698.716		23.3136	0.0019403	29.4109	0.00173274
0.747887	759.396	0.649884	709.006		24.4441	0.0019403	31.7165	0.00180597
0.747911	762.252	0.700112	712.176		26.2436	0.0019403	34.8672	0.00180597
0.797062	760.554	0.714948	706.646		28.1755	0.0019403	38.5431	0.0015467
0.79739	765.654	0.750074	715.243		30.2496	0.00167164	42.1385	0.00140299
0.850612	772.458	0.796639	710.688		31.7165	0.00220896	45.7792	0.00153731
0.883981	776.548	0.799145	719.388		34.4568	0.0019403	50.3864	0.00144222
0.897907	772.509	0.851072	723.478		37.8797	0.0019403	53.3957	0.00167164
0.926174	784.313	0.886114	726.775		41.1525	0.00167164	57.3264	0.00167164
0.937711	780.169	0.896485	720.164		44.1819	0.0019403	64.0386	0.00175298
0.963955	795.219	0.927159	730.768		46.8761	0.0019403	70.9414	0.00180597
0.977004	794.028	0.938313	725.702		49.7345	0.00220896	76.1637	0.0019403
0.988528	802.374	0.966464	739.595		54.0316	0.00209757	84.5041	0.00172382
		0.976729	739.87		56.6518	0.00167164	93.6963	0.0019403
		0.989915	745.529		62.2794	0.00140299	100.952	0.00182836
					70.5824	0.0016159	115.141	0.001737
					73.5062	0.00167164
					77.0707	0.00167164
					81.7705	0.00167164
					90.7983	0.00173364
					98.8231	0.00167164
					108.64	0.00167164
					120.854	0.00113433
					128.224	0.000597015
					142.64	0.00113433
