# Supplementary material for: Sub-millisecond lithiothermal synthesis of graphitic meso–microporous carbon
Source: Nat Commun. 2024 Apr 25;15:3491. doi: 10.1038/s41467-024-47916-y (PMC11045851; doi:10.1038/s41467-024-47916-y)
Supplement: Supplementary file 3 — Source Data [file 41467_2024_47916_MOESM3_ESM.zip › Source Data-Figure 2.xlsx]

## Sheet: Fig. 2A
MGC		OMGC		YP-50
X: 2theta (degree)	Y: Intensity (arb. units)	X: 2theta (degree)	Y: Intensity (arb. units)	X: 2theta (degree)	Y: Intensity (arb. units)
10.541	338.583	10.094	494.398	10.3712	562.465
10.5693	347.239	10.4109	488.931	10.5693	544.286
10.5825	357.111	10.5297	477.723	10.5693	536.085
10.7278	335.678	10.541	444.803	10.5693	527.885
10.7322	316.866	10.5693	469.796	10.575	553.17
10.7561	327.648	10.5693	461.595	10.9813	521.051
10.873	312.841	10.5693	453.394	11.2139	495.143
11.005	319.448	10.6768	438.066	11.3106	487.369
11.0627	348.026	10.9654	465.012	11.3796	511.669
11.2031	335.849	10.9654	456.811	11.4408	523.784
11.2211	325.163	10.9971	431.662	11.6785	499.694
11.52	352.023	11.0447	449.521	11.7735	487.632
11.52	343.822	11.0975	421.616	11.7973	509.706
11.6502	320.814	11.1952	443.826	11.7973	481.869
11.6965	331.997	11.2867	411.783	11.9954	465.695
11.8652	311.93	11.3899	403.018	11.9954	457.324
11.9954	340.177	11.4408	444.51	12.035	475.263
12.0271	350.884	11.4725	434.122	12.1538	496.676
12.1718	327.524	11.52	394.792	12.2613	488.54
12.1776	316.441	11.5596	423.78	12.439	458.656
12.3079	304.717	11.7973	414.061	12.4707	468.429
12.3123	353.618	11.8652	403.799	12.5103	478.908
12.3519	343.594	11.9161	434.487	12.6688	490.571
12.3915	297.465	12.0237	426.644	12.8096	453.166
12.4945	336.943	12.035	395.647	12.9065	432.209
12.6292	312.614	12.2727	416.642	12.9281	439.291
12.6472	324.294	12.3406	406.142	12.9381	461.321
12.8272	305.523	12.4198	388.959	12.9404	478.758
12.9461	334.255	12.4311	427.972	12.9461	469.34
13.0913	323.092	12.499	396.574	13.2828	451.942
13.1283	313.98	12.7084	416.035	13.4016	471.504
13.2947	303.593	12.7876	407.606	13.4214	462.05
13.3422	332.432	12.8849	386.421	13.5304	443.399
13.3705	293.576	12.9461	398.722	13.667	432.414
13.5799	322.865	12.9517	373.339	13.7383	465.012
13.5799	314.664	12.963	364.259	13.7553	455.932
13.7779	307.659	13.3026	405.1	13.7603	422.337
13.8043	296.592	13.3252	361.233	14.0156	448.382
14.0043	291.135	13.3422	377.764	14.079	420.454
14.075	321.84	13.3739	388.334	14.1627	437.773
14.2533	310.184	13.4497	370.996	14.242	429.377
14.3212	299.922	13.5007	400.431	14.4514	460.228
14.4514	329.015	13.6195	405.556	14.4514	452.027
14.491	290.403	13.8076	364.894	14.4751	443.826
14.5306	319.903	13.8396	388.243	14.5623	421.958
14.7286	312.614	13.9012	377.005	14.7286	435.474
14.7683	301.907	14.0156	397.014	14.9663	447.016
14.9267	290.631	14.1424	357.24	15.0059	422.015
15.0852	334.938	14.3028	367.969	15.204	435.284
15.0852	326.737	14.3721	395.305	15.4021	447.927
15.1644	309.652	14.3801	384.507	15.4201	411.893
15.1927	318.667	14.4117	375.031	15.4417	439.384
15.2719	301.289	14.4646	348.302	15.513	425.648
15.3228	285.278	14.707	359.893	15.8378	443.826
15.4417	293.222	14.8475	388.471	15.8774	436.081
15.6397	311.475	14.8475	379.359	15.8774	412.162
15.6794	321.574	14.8475	371.158	15.9566	427.88
15.7473	303.241	15.1424	352.631	15.9963	421.958
15.8774	333.343	15.204	364.039	16.0359	407.265
15.8774	293.82	15.2832	386.147	16.3607	438.086
16.1151	315.575	15.3228	377.764	16.3748	414.896
16.1415	298.604	15.3228	369.678	16.4377	425.57
16.1434	324.134	15.5785	347.219	16.7014	445.33
16.2226	306.854	15.6794	359.692	16.8281	462.449
16.3528	333.343	15.814	376.307	16.8281	455.102
16.5904	314.664	15.8378	365.577	16.8461	429.848
16.6301	323.89	16.0579	347.771	17.1688	435.352
16.6565	307.222	16.0755	385.813	17.1767	446.423
16.8677	335.394	16.2515	355.82	17.2865	426.058
17.0526	302.742	16.2735	361.135	17.2978	459.837
17.1054	323.548	16.2915	371.635	17.5412	465.695
17.1054	312.887	16.5068	392.647	17.5808	440.819
17.145	345.645	16.535	383.414	17.5808	432.619
17.1846	355.668	16.5508	351.226	17.6521	451.685
17.3431	334.027	16.6697	401.456	18.0561	463.303
17.4936	366.78	16.7489	366.374	18.0957	454.077
17.5491	327.512	16.7727	359.085	18.4258	446.047
17.6204	343.139	16.7786	376.341	18.4919	468.201
17.66	352.251	16.9998	389.61	18.5994	460.618
17.8052	335.849	17.0035	353.911	18.6899	439.27
17.9373	363.185	17.2242	366.147	18.9078	449.294
18.0165	379.336	17.248	377.127	19.042	466.151
18.0165	371.158	17.3215	408.538	19.086	458.178
18.0901	345.026	17.3272	397.629	19.1565	439.27
18.1353	355.668	17.5015	386.269	19.2841	476.174
18.3277	339.071	17.6679	372.89	19.4029	447.319
18.4126	384.143	17.7788	402.822	19.4426	482.325
18.4126	350.884	17.7788	394.622	19.5218	456.583
18.4919	366.147	17.8184	412.997	19.5614	466.758
18.5202	374.705	17.9769	386.791	19.6089	440.273
18.5931	356.731	18.0222	424.105	19.8981	445.108
18.8484	357.376	18.2542	399.633	19.9575	474.807
18.888	391.205	18.2621	410.75	19.9971	455.672
18.888	383.004	18.4434	390.673	20.0254	464.914
18.8959	398.995	18.5099	422.455	20.2665	485.514
18.91	408.138	18.5711	434.487	20.314	445.364
18.9118	366.329	18.7578	410.437	20.4725	459.317
18.9804	416.035	18.7691	399.576	20.4905	470.79
18.9955	374.901	18.8811	449.866	20.5121	452.483
19.2841	384.883	18.888	394.963	20.7102	491.209
19.2841	374.461	18.9615	426.839	20.7102	483.008
19.3633	392.799	18.9751	417.857	20.8686	458.349
19.3813	403.941	19.021	437.802	20.9677	474.921
19.4426	412.39	19.086	401.456	20.9761	464.914
19.4606	421.461	19.2105	409.949	21.2035	488.061
19.6882	431.115	19.3007	461.93	21.3723	499.865
19.8387	392.571	19.3007	449.866	21.3915	463.85
19.8625	401.729	19.4294	417.857	21.4628	475.263
19.9179	412.846	19.4406	435.389	21.6926	491.254
19.9575	423.476	19.4406	473.995	21.7005	480.388
20.0288	450.25	19.447	425.172	21.8193	503.738
20.116	394.622	19.5804	447.453	21.8272	454.214
20.1477	459.955	19.7199	434.107	21.8748	462.415
20.1556	467.29	19.7199	425.375	21.9382	472.187
20.1688	402.139	19.8601	469.169	22.1362	495.423
20.1952	477.389	19.8601	459.517	22.1362	485.742
20.1952	436.233	19.8601	452.279	22.1758	477.655
20.2631	486.783	19.8601	445.04	22.3891	465.537
20.2744	412.162	20	476.408	22.4135	459.545
20.2903	420.864	20.1399	459.517	22.6116	492.758
20.4668	449.098	20.1399	449.866	22.6116	482.097
20.5697	501.356	20.2797	486.059	22.6512	474.921
20.6309	457.95	20.2797	478.82	22.9364	466.789
20.6309	436.708	20.2797	466.756	23.0869	483.691
20.6489	469.423	20.4725	496.676	23.0869	475.491
20.6706	479.705	20.58	504.942	23.1177	493.79
20.7498	487.974	20.6993	488.472	23.3325	502.599
20.895	449.521	20.6993	478.82	23.4218	465.322
20.9478	440.409	20.6993	469.169	23.4795	450.101
20.9875	460.228	20.928	497.644	23.5544	475.263
21.0139	508.142	20.979	476.408	23.5623	490.981
21.0508	498.772	21.0271	509.518	23.5623	482.78
21.1337	467.903	21.2035	529.935	23.7287	447.38
21.2035	529.313	21.2093	519	23.8972	460.476
21.2035	488.309	21.2587	502.949	24.0376	487.108
21.2093	518.18	21.2587	493.298	24.0376	478.908
21.2251	478.452	21.2587	483.646	24.0376	470.707
21.5024	500.025	21.4968	512.557	24.2278	451.207
21.5332	510.192	21.6609	529.479	24.3783	461.595
21.6609	529.479	21.6609	521.278	24.4394	442.069
21.6609	521.278	21.6783	505.362	24.513	477.313
21.6789	540.993	21.6789	540.869	24.513	469.112
21.6829	490.905	21.8182	498.123	24.7031	453.121
21.958	501.915	21.958	513.704	24.9388	442.63
21.9936	513.806	22.1164	552.231	24.9883	471.39
22.1362	540.641	22.1362	531.757	24.9883	463.189
22.1362	532.441	22.1362	523.556	25.0984	434.259
22.1362	524.24	22.156	541.211	25.1864	453.223
22.1521	551.53	22.2947	562.966	25.4241	471.709
22.2947	574.492	22.3343	516.096	25.4354	445.584
22.2947	563.649	22.4135	523.101	25.4637	463.417
22.3541	516.779	22.5324	527.201	25.5429	420.249
22.5125	526.689	22.6116	542.691	25.5561	433.044
22.5192	589.117	22.6116	534.832	25.6301	455.581
22.572	534.855	22.6296	554.164	25.8598	444.373
22.6116	541.552	22.7304	580.658	25.8994	464.055
22.6353	552.35	22.77	562.738	26.0353	422.739
22.7225	601.008	22.7983	570.743	26.048	432.909
22.77	565.244	22.8889	590.245	26.0975	455.444
22.788	576.779	22.9681	540.413	26.2956	421.958
22.7983	612.138	23.1265	551.5	26.3589	438.086
22.8096	558.637	23.2454	564.788	26.3635	446.755
22.8889	540.869	23.2634	576.406	26.5095	428.04
22.9681	551.576	23.285	558.182	26.6125	454.457
23.0077	625.383	23.285	586.885	26.8303	441.093
23.0257	637.042	23.3246	592.352	26.8501	456.128
23.0473	618.435	23.7207	568.205	26.9407	422.25
23.0473	589.163	23.7377	559.419	27.0086	432.892
23.0473	560.004	23.7504	577.773	27.1454	410.153
23.0869	600.667	23.7802	584.607	27.2859	437.676
23.0869	568.547	23.8308	593.871	27.4047	400.013
23.1265	609.665	24.0773	601.008	27.4443	428.336
23.1464	575.21	24.1565	553.474	27.4443	420.135
23.1662	659.781	24.1829	574.128	27.6424	410.511
23.1662	651.58	24.1961	563.421	27.8405	391.774
23.1842	671.336	24.3149	585.822	27.8801	401.607
23.2058	644.29	24.4518	545.591	27.9197	417.402
23.3114	622.649	24.513	603.4	27.9514	427.972
23.3416	683.407	24.5209	594.994	28.1178	384.978
23.4208	632.445	24.6318	555.084	28.197	430.158
23.4831	652.263	24.6714	562.852	28.197	421.958
23.4831	644.062	24.7031	573.399	28.3158	396.216
23.5227	691.559	24.779	583.24	28.3158	377.992
23.5623	660.122	24.9883	600.553	28.3338	407.917
23.6574	703.381	24.9883	592.352	28.5733	386.25
23.6595	670.404	25.1151	564.515	28.7516	404.189
23.7207	733.041	25.226	575.722	28.7912	396.444
23.7207	721.97	25.2656	586.429	28.8229	375.486
23.7445	714.726	25.2815	541.963	29.0685	385.206
23.7604	681.194	25.4241	552.855	29.1909	366.043
23.8	689.85	25.4637	599.414	29.3061	395.229
23.8396	744.01	25.6618	568.053	29.5042	372.525
23.8972	761.296	25.6618	574.583	29.5438	382.928
23.9188	751.812	25.7014	581.873	29.6626	394.28
23.998	708.473	25.707	590.855	29.6726	364.637
24.0931	728.667	25.8598	547.02	29.8607	356.608
24.1169	717.528	25.8994	557.954	29.9663	382.624
24.1565	742.928	26.0975	567.522	29.9716	349.791
24.1961	784.979	26.1767	582.329	30.0033	372.206
24.1961	774.136	26.1947	593.801	30.2965	353.39
24.2753	803.067	26.2005	574.492	30.3281	364.005
24.2753	755.115	26.2956	546.08	30.4074	340.77
24.2885	748.85	26.3748	557.271	30.4492	382.711
24.2933	814.726	26.4936	537.452	30.4628	375.213
24.2991	795.64	26.6521	583.468	30.7718	354.984
24.3489	765.024	26.6521	575.267	30.7718	346.784
24.4338	850.221	26.6521	567.066	30.8035	365.782
24.4338	842.02	26.8285	554.786	30.851	337.985
24.4338	833.82	26.8343	543.603	30.9246	377.927
24.4382	860.396	26.9998	534.111	30.9586	332.432
24.4575	826.53	27.072	583.787	31.2472	368.482
24.4734	786.893	27.0878	572.305	31.2472	358.629
24.4734	778.692	27.1274	564.788	31.2472	350.428
24.5526	808.762	27.2067	516.722	31.4056	328.901
24.6318	822.088	27.2123	524.272	31.4236	339.701
24.7111	869.508	27.2859	544.286	31.6829	322.409
24.7111	831.997	27.3255	554.537	31.7225	351.112
24.7507	914.916	27.4839	535.573	31.881	332.66
24.7507	906.716	27.6764	515.486	31.9206	342.342
24.7507	898.515	27.7216	526.176	32.1345	322.66
24.7507	890.314	27.7612	546.336	32.1979	344.733
24.7507	882.227	27.9197	508.322	32.2262	313.492
24.7507	874.026	27.948	535.988	32.3054	304.803
24.7507	844.982	27.9989	498.157	32.3563	336.077
24.7507	836.781	28.131	490.298	32.3846	296.896
24.7687	926.555	28.1653	514.353	32.6237	327.307
24.8061	854.139	28.197	524.619	32.6732	336.533
24.9289	936.899	28.197	546.61	32.7015	318.862
24.9329	945.988	28.2168	538.135	32.7807	310.466
25.0544	897.831	28.3554	481.717	32.8554	299.014
25.0676	966.855	28.4347	516.267	33.1486	324.744
25.0676	958.654	28.506	503.829	33.2278	314.892
25.0676	915.03	28.5535	492.576	33.2278	306.691
25.0676	906.146	28.7629	463.645	33.2458	289.689
25.0856	978.369	28.7912	472.301	33.5051	300.161
25.1072	950.453	28.8229	483.327	33.7067	286.334
25.1638	926.794	28.91	459.203	33.723	311.076
25.226	939.974	28.91	499.318	33.9012	279.127
25.3052	998.974	29.0843	490.571	33.9606	297.75
25.3052	990.774	29.2665	469.568	34.1389	272.293
25.3233	1010.55	29.2797	479.819	34.337	287.875
25.5146	959.988	29.3457	449.066	34.535	266.143
25.5429	967.766	29.3457	442.573	34.6029	275.71
25.5609	979.239	29.3766	459.469	34.7727	285.278
25.7014	1015.49	29.7419	480.274	34.844	255.276
25.7014	1007.29	29.7419	472.074	35.05	274.116
25.7014	999.088	29.7928	442.46	35.05	265.915
25.7014	990.888	29.8211	450.888	35.1952	245.792
25.8315	939.974	29.829	461.595	35.3273	257.182
25.8818	950.711	30.0192	476.63	35.5423	269.267
25.8994	977.789	30.2965	450.888	35.7121	246.226
25.9391	932.389	30.2965	442.687	35.763	252.475
25.9391	970.386	30.3955	433.746	35.8026	262.194
25.9391	962.185	30.5077	424.919	36.0799	259.992
25.99	904.438	30.653	416.32	36.0979	236.694
26.0126	922.206	30.6794	405.86	36.1874	227.677
26.0183	913.322	30.8273	432.892	36.2384	252.019
26.1195	896.009	30.8827	394.28	36.2582	244.615
26.1484	848.789	30.9567	424.691	36.6062	224.065
26.1767	873.912	31.1723	412.997	36.6628	234.12
26.1767	865.712	31.1917	403.642	36.6899	240.993
26.1767	857.511	31.3066	433.524	36.7137	249.058
26.2163	884.391	31.366	395.647	36.742	218.305
26.256	841.109	31.4254	420.932	37.1278	231.103
26.3352	918.106	31.5799	386.011	37.1891	242.907
26.3352	909.905	31.6716	376.333	37.2174	219.574
26.355	831.143	31.6829	410.416	37.4664	240.173
26.3748	900.2	31.7508	367.286	37.6169	232.246
26.3861	811.105	31.8413	400.089	37.6248	212.325
26.4012	820.379	31.9118	358.022	37.6644	221.266
26.4223	767.074	31.9602	413.073	37.9338	202.837
26.454	892.136	32.079	388.984	38.0605	229.922
26.454	883.936	32.1469	379.587	38.1398	213.065
26.454	875.735	32.1583	402.822	38.1681	222.405
26.4936	802.383	32.2262	370.41	38.3973	204.124
26.4936	794.182	32.3167	393.255	38.6151	226.961
26.4936	785.982	32.3464	360.195	38.6151	218.76
26.4936	777.781	32.4525	352.934	38.7076	199.245
26.4936	866.851	32.5883	380.758	38.8924	209.25
26.4936	858.65	32.7015	371.386	39.0905	226.961
26.4936	850.449	32.8053	346.442	39.0905	218.76
26.5332	841.565	32.8486	361.818	39.2885	208.224
26.6283	734.544	32.9505	374.12	39.5341	201.766
26.6521	741.789	33.0297	335.621	39.5658	225.139
26.6701	753.468	33.208	356.351	39.5658	216.938
26.7357	725.539	33.3387	343.23	39.9223	195.98
26.7709	702.971	33.5051	330.809	39.945	207.175
26.7709	767.074	33.5491	320.283	40.0412	219.398
26.7709	786.893	33.7428	352.843	40.3489	197.172
26.7709	778.692	33.7824	341.316	40.4553	213.831
26.7822	677.939	33.9408	331.977	40.8334	194.955
26.7907	713.598	34.0068	322.713	40.8514	205.258
26.8105	694.634	34.1955	315.347	40.9127	217.393
26.8105	686.433	34.2577	305.165	41.3088	196.777
26.9181	670.617	34.4558	297.579	41.3268	208.364
26.9294	748.623	34.4822	326.13	41.7841	208.737
26.9294	740.422	34.7551	291.96	41.7841	200.536
26.9407	652.361	34.7568	312.614	41.7841	192.677
26.9973	662.514	34.9047	302.135	42.2595	206.55
27.0199	643.633	35.1292	311.589	42.2595	195.98
27.0878	692.584	35.1609	282.612	42.2878	188.918
27.0878	684.383	35.2367	293.283	42.7066	188.43
27.1331	635.569	35.3839	301.484	42.7349	197.119
27.167	626.704	35.5121	276.773	42.7529	208.737
27.1784	609.6	35.6838	287.67	42.8424	182.67
27.2067	618.321	36.0139	278.216	43.2102	210.787
27.2463	669.348	36.1761	268.193	43.2102	203.042
27.2463	661.147	36.278	259.052	43.2102	194.841
27.2859	602.147	36.476	276.849	43.296	184.362
27.2859	652.947	36.6741	269.047	43.6195	183.11
27.3255	531.472	36.7137	256.176	43.6459	209.01
27.3255	644.746	37.0306	268.534	43.6856	200.536
27.4443	585.518	37.1495	258.488	43.7931	192.531
27.4839	595.199	37.199	249.826	44.0817	173.314
27.5236	611.259	37.5456	255.892	44.1134	183.178
27.5984	574.432	37.668	246.448	44.2401	195.297
27.6028	564.332	37.9417	237.971	44.557	177.642
27.6028	556.132	38.1454	249.155	44.5887	188.918
27.6028	547.931	38.3955	236.446	44.7438	169.881
27.7216	594.174	38.6151	246.757	45.0324	182.312
27.7216	585.973	38.8528	235.276	45.0504	193.826
27.785	529.661	39.0113	244.957	45.0562	175.114
27.8585	514.714	39.3084	233.425	45.4681	194.249
27.8801	575.039	39.5658	240.515	45.5077	186.413
27.9197	503.624	39.8071	230.357	45.5077	178.212
27.9197	563.421	40.0016	226.733	45.5077	170.353
27.9593	556.359	40.0412	241.472	45.9219	164.005
28.0781	547.247	40.3072	232.558	45.9752	174.294
28.1019	539.776	40.4329	223.544	46.0227	183.527
28.1098	492.826	40.5363	240.173	46.3792	165.17
28.197	522.281	40.9127	222.405	46.4584	186.185
28.2366	529.935	40.9307	232.221	46.4584	177.984
28.3158	512.166	41.0949	245.258	46.8263	158.165
28.3554	482.78	41.3597	222.503	46.8726	169.845
28.4233	503.575	41.4197	234.296	46.9338	182.312
28.5931	495.081	41.5861	247.797	47.2903	156.603
28.7516	503.966	41.8634	226.505	47.3299	164.316
28.7912	467.005	41.8854	236.984	47.3607	174.567
28.802	482.718	41.9505	257.668	47.3695	182.084
28.9417	459.408	42.0501	249.741	47.777	158.263
29.0487	492.689	42.3387	229.695	47.8233	170.218
29.2665	467.29	42.3704	238.807	47.9128	151.722
29.2982	478.133	42.5152	255.457	48.2014	142.789
29.3457	458.178	42.5368	245.185	48.2806	168.644
29.425	446.218	42.8458	232.929	48.2806	160.443
29.7419	478.68	42.9725	249.058	48.3995	150.648
29.7419	470.479	42.9805	241.54	48.756	167.277
29.8211	460.057	43.0033	258.853	48.756	159.077
29.872	433.771	43.3687	233.909	48.822	150.572
29.9003	442.232	43.4479	258.17	49.065	144.361
29.9286	451.637	43.4479	249.969	49.2493	165.869
29.9796	424.691	43.4479	241.768	49.3106	151.502
30.138	412.276	43.8638	232.2	49.469	141.166
30.3361	450.387	43.9034	242.565	49.7067	165.227
30.3757	458.519	43.9549	251.928	49.7067	157.026
30.3757	441.321	44.0817	226.164	49.8142	148.598
30.3757	433.12	44.3986	252.588	50.0016	140.397
30.4832	424.301	44.3986	244.502	50.182	157.482
30.6416	415.905	44.3986	236.301	50.3141	149.737
30.7661	404.677	44.4778	220.355	50.3801	138.878
30.851	431.07	44.5061	227.677	50.731	148.5
30.851	394.707	44.7947	246.324	50.7366	157.482
30.9831	422.413	44.8739	238.351	51.0139	140.625
31.0095	377.024	44.9249	220.843	51.23	157.171
31.1283	413.586	44.9815	230.801	51.2516	146.548
31.1996	389.975	45.0632	213.293	51.4533	136.669
31.2868	404.702	45.4285	235.617	51.6002	131.513
31.3264	434.259	45.4285	227.417	51.6873	150.192
31.4056	426.058	45.4483	205.662	51.7269	160.216
31.5046	380.27	45.536	218.695	51.9646	140.929
31.6477	392.344	45.6266	197.347	52.1231	160.352
31.7304	404.873	45.9039	228.1	52.1429	133.905
31.8334	369.609	45.9219	207.557	52.1627	168.303
31.9734	384.295	46.0114	219.867	52.1627	152.243
32.079	357.414	46.318	195.628	52.4004	144.042
32.1979	393.938	46.3871	210.377	52.5192	134.674
32.2951	372.38	46.4347	222.542	52.638	152.47
32.4355	383.459	46.7697	188.918	52.7264	126.782
32.4968	358.774	46.815	198.258	52.9153	145.257
32.7807	350.396	46.815	206.003	53.1794	133.639
32.9279	342.195	46.8863	214.751	53.3691	149.716
32.9901	363.185	47.2269	187.142	53.3907	139.486
32.998	355.258	47.2824	196.231	53.6997	135.272
33.109	336.362	47.3299	208.737	53.8264	154.748
33.3906	326.434	47.3299	200.536	53.8264	146.548
33.3994	343.291	47.3695	219.064	54.1541	137.104
33.4523	359.465	47.7108	188.077	54.3018	149.965
33.5051	351.795	47.8053	208.965	54.4206	129.69
33.8004	336.408	47.8053	200.764	54.647	140.983
33.8616	324.3	47.9934	180.769	54.8167	149.11
33.8616	316.031	48.1844	192.531	54.86	131.575
33.8616	356.693	48.2806	209.648	55.2525	150.876
33.9408	348.606	48.2806	201.447	55.2525	142.675
34.2049	341.544	48.2806	174.605	55.3209	132.755
34.2577	331.362	48.4787	182.255	55.7595	148.598
34.3667	322.523	48.5579	210.104	55.8071	129.69
34.4445	313.199	48.6966	191.31	55.8354	137.273
34.6142	327.648	48.756	201.447	56.2032	149.281
34.6935	304.717	48.9461	179.556	56.2507	130.214
34.8519	315.621	49.1701	194.075	56.3107	140.788
34.9113	292.966	49.4056	182.494	56.7068	150.355
35.1292	305.609	49.4973	173.786	56.7578	132.652
35.3431	285.278	49.6592	197.803	56.7578	125.818
35.4065	293.479	49.7859	169.783	56.7861	141.959
35.5649	303.319	49.9048	185.501	57.2151	128.779
35.6838	294.162	49.9752	174.339	57.2331	147.459
35.8422	284.822	50.0984	201.296	57.2331	139.258
35.8422	276.621	50.1424	191.994	57.6472	126.232
36.3176	279.378	50.3603	183.28	57.7085	145.864
36.4251	270.438	50.4435	171.492	57.7085	137.663
36.8127	256.746	50.5782	193.702	58.1046	130.431
36.8326	264.32	50.8339	182.271	58.2234	144.497
36.9039	273.182	50.8951	171.833	58.5517	132.587
37.2287	271.154	51.0818	195.069	58.6592	149.965
37.2683	264.092	51.2742	176.129	58.6592	141.764
37.3475	256.347	51.2969	186.087	58.6592	125.704
37.3871	250.117	51.4813	166.845	59.0949	132.196
37.8229	249.969	51.5289	198.582	59.0949	127.185
37.8229	241.882	51.7666	175.137	59.1628	142.545
38.2982	249.058	51.7974	184.59	59.6099	145.864
38.2982	240.857	52.024	192.677	59.6099	137.663
38.7736	233.795	52.2671	178.295	59.6279	127.04
38.8132	243.666	52.4796	189.374	60.0456	125.514
39.2489	241.062	52.5192	168.492	60.0852	134.246
39.2489	232.884	52.7569	178.667	60.1248	144.042
39.7243	241.54	52.9708	168.416	60.521	126.387
39.7243	233.408	52.9946	187.02	60.5606	143.131
40.1827	232.363	53.2322	161.279	60.5606	134.93
40.1996	241.54	53.3511	197.233	60.7586	123.54
40.675	234.023	53.4303	180.262	61.0359	140.397
40.7033	242.907	53.4303	172.061	61.0359	132.196
41.1503	249.513	53.4586	189.407	61.2102	123.244
41.1503	241.085	53.6636	163.101	61.4519	117.503
41.1503	232.884	53.8066	192.335	61.5293	142.012
41.6257	246.734	53.9056	183.223	61.5351	130.829
41.6257	235.845	53.9056	175.023	61.9173	124.764
41.9606	256.948	54.1464	165.21	61.9866	142.675
42.0878	273.888	54.399	182.022	61.9866	134.474
42.0878	241.085	54.6345	170.877	62.3858	126.046
42.1407	267.509	54.7262	162.363	62.4224	134.474
42.418	249.058	54.896	183.793	62.462	141.764
42.4488	259.309	55.0148	155.887	62.7314	121.33
42.5764	278.17	55.1336	174.567	62.9373	140.625
42.5764	268.193	55.2129	161.497	62.9373	132.424
42.7745	289.682	55.3537	187.931	63.1552	123.056
43.0518	267.965	55.5694	167.05	63.2939	113.896
43.0834	279.264	55.609	177.756	63.4523	133.734
43.2272	291.331	55.6769	159.825	63.69	125.362
43.4875	285.919	55.8071	190.285	63.8881	138.575
43.5271	278.034	56.0447	179.214	64.1314	120.969
43.5271	266.826	56.0447	168.644	64.1653	131.855
44.0025	274.116	56.1409	160.02	64.2842	137.663
44.0025	265.915	56.2824	187.483	64.4743	117.025
44.3137	258.137	56.5201	165.911	64.6407	127.583
44.3194	249.058	56.5597	175.934	64.918	114.496
44.4382	267.236	56.6092	157.995	65.0944	133.687
44.7947	246.78	57.0271	172.107	65.116	123.312
44.7947	238.579	57.0747	160.984	65.4402	114.614
44.8127	258.439	57.2331	183.565	65.5122	133.905
45.1512	262.498	57.4752	154.673	65.5518	126.957
45.1512	254.297	57.5025	172.927	65.8404	110.816
45.2701	245.185	57.5896	163.086	65.9083	121.414
45.2701	236.984	57.9461	153.951	66.0668	128.551
45.3776	229.434	57.9858	174.415	66.3157	107.496
45.7058	239.9	57.9858	158.621	66.3621	117.534
45.8246	221.266	58.0537	164.999	66.5421	128.608
45.8643	230.93	58.2234	184.362	66.8086	113.061
46.3	231.973	58.4827	160.34	66.9699	122.355
46.3	223.772	58.529	172.224	66.9778	130.374
46.3	215.571	58.6513	178.941	67.168	108.619
46.4075	208.346	58.9127	156.32	67.4532	128.324
46.7754	232.062	59.0078	169.92	67.4532	120.123
46.7754	221.401	59.1741	177.756	67.6286	112.378
46.8942	211.833	59.293	149.737	67.9286	102.127
47.2507	227.189	59.3942	158.014	67.9466	124.989
47.2507	218.988	59.4514	168.189	68.1354	112.909
47.3299	201.22	59.6099	179.009	68.3643	125.089
47.3582	210.104	59.8476	157.026	68.5227	98.983
47.7657	220.696	59.9551	168.124	68.5624	105.088
47.8053	200.764	60.006	151.673	68.602	115.187
47.8251	210.445	60.0852	177.301	69.0377	109.872
47.9373	192.791	60.4021	168.872	69.0575	101.187
48.0826	222.405	60.4021	160.671	69.066	118.528
48.2806	203.725	60.5111	151.417	69.4814	101.922
48.3202	213.008	60.6002	175.66	69.5131	120.123
48.3882	195.85	60.822	146.684	69.5131	111.922
48.756	216.71	60.9092	160.079	69.9601	99.3931
48.756	208.509	61.0359	151.161	69.9752	116.858
48.8273	191.789	61.0359	180.034	69.9884	106.91
48.8635	200.927	61.0359	171.833	70.4321	96.9328
49.3106	195.98	61.2736	147.914	70.4638	106.227
49.3185	206.823	61.3845	164.179	70.5034	115.624
49.3502	188.918	61.4604	153.284	70.8995	102.468
49.6275	214.888	61.5113	175.41	70.9391	120.351
49.6869	184.476	61.8599	162.813	70.9391	112.15
49.7859	197.119	61.8791	152.015	71.1134	94.4726
49.8255	207.114	61.9866	174.111	71.4145	104.405
49.8255	188.691	62.0659	147.231	71.4541	113.744
50.2613	203.953	62.3432	163.784	71.5861	96.4317
50.2613	195.752	62.4111	153.479	71.6522	93.2425
50.2613	187.552	62.479	173.395	71.8898	116.706
50.7366	194.132	62.6261	145.962	71.8898	108.505
50.7366	185.932	62.8581	154.976	72.0703	100.152
50.8462	205.666	62.8761	166.739	72.3256	94.2296
51.212	202.359	63.1275	146.548	72.3652	113.972
51.212	194.158	63.3335	167.05	72.5406	106.618
51.212	185.957	63.3335	159.077	72.7375	87.3653
51.6873	191.652	63.4523	141.308	72.793	95.566
51.7269	200.878	63.6108	150.306	72.9378	112.191
52.1627	194.613	63.8168	156.799	73.1178	91.8757
52.1627	186.413	63.8405	166.858	73.2835	99.0824
52.2023	203.953	64.0861	144.925	73.3951	112.378
52.3607	179.436	64.2842	161.127	73.6823	94.8656
52.638	208.965	64.2842	152.926	73.7437	106.91
52.638	200.764	64.5377	144.702	73.9893	88.8384
52.638	192.563	64.7595	154.521	74.1874	100.988
52.8361	184.305	64.7991	163.633	74.2157	109.546
53.0738	202.45	65.0131	145.113	74.4286	91.6893
53.1134	194.841	65.2349	165.455	74.6627	111.011
53.3115	184.742	65.2349	157.254	74.6627	102.81
53.5887	195.547	65.4884	148.871	74.94	92.8628
53.7642	188.04	65.5801	140.202	75.1678	103.493
53.866	176.959	65.6231	134.656	75.3588	91.3875
54.1565	194.613	65.7102	162.152	75.6134	106.91
54.2225	184.818	65.9875	155.538	75.6134	98.7097
54.3414	175.023	66.0554	144.888	75.8907	91.6479
54.6367	196.364	66.1347	137.761	76.1171	102.712
54.7771	171.15	66.4413	156.923	76.3301	93.3667
54.8167	180.376	66.5619	136.467	76.5641	106.227
55.0544	197.119	66.6125	143.434	76.6434	88.3448
55.1178	187.688	66.8986	157.71	76.8414	98.9375
55.2842	176.754	66.9224	149.418	77.1517	85.4973
55.36	166.757	67.0571	138.689	77.2692	94.4726
55.6011	188.485	67.323	159.337	77.2772	102.582
55.7788	165.292	67.3977	151.331	77.6337	84.2729
55.8127	175.348	67.4712	133.998	77.7393	98.6337
56.0447	187.415	67.6117	144.497	77.7921	91.6479
56.2824	163.177	67.8493	152.243	78.1011	83.0598
56.3141	174.02	67.9178	136.11	78.2596	95.9761
56.5597	184.135	68.2771	144.361	78.5448	84.1305
56.7758	168.976	68.353	154.651	78.7032	102.673
56.9954	185.501	68.4435	131.699	78.7428	94.3815
57.0034	177.301	68.7831	125.265	79.0031	83.7725
57.2727	169.707	68.8	151.331	79.1786	98.0263
57.5104	182.008	68.8	143.131	79.1786	89.8255
57.7085	169.1	68.9076	135.125	79.4898	84.6512
57.9065	177.519	69.2754	126.843	79.6719	96.411
57.9744	184.72	69.315	148.735	80.0025	86.4085
58.2155	167.733	69.315	131.285	80.1293	98.4819
58.4215	178.895	69.3829	138.249	80.4462	81.0552
58.4498	187.454	69.8062	125.226	80.4779	92.149
58.6988	169.859	69.813	140.983	80.8819	75.9867
58.8176	189.944	69.8469	131.61	80.9215	93.4703
58.8572	181.948	70.3053	130.146	80.9215	85.2695
59.1525	171.336	70.3152	122.458	81.3969	81.1976
59.227	158.241	70.3185	139.805	81.4365	91.534
59.6099	179.077	70.609	123.995	81.859	93.1666
59.6099	168.416	70.7807	141.764	81.8623	75.1324
59.7287	158.165	70.8124	130.829	81.8722	83.2193
60.0852	175.934	71.256	141.536	82.3476	78.2077
60.0852	167.733	71.256	133.335	82.3476	72.7405
60.1645	159.304	71.274	122.504	82.3656	89.7012
60.5606	162.494	71.7257	129.463	82.8229	93.4703
60.5786	173.946	71.7314	138.575	82.8229	85.2695
61.0359	179.579	71.7393	122.902	82.8388	75.1324
61.0359	171.378	72.2011	138.249	83.2247	74.4002
61.0359	163.177	72.2067	129.69	83.2983	90.9645
61.5113	175.25	72.2103	120.081	83.2983	82.7637
61.5113	167.05	72.6425	120.123	83.7917	87.9617
61.7094	159.874	72.6821	137.436	83.7974	76.9776
61.9866	171.663	72.6821	129.235	84.249	90.7367
62.1583	159.38	73.1291	125.069	84.249	82.5359
62.462	170.877	73.1574	133.654	84.5263	76.6131
62.6601	157.862	73.265	119.212	84.7244	87.7753
62.9506	167.429	73.3555	112.15
63.1196	153.792	73.6548	133.062
63.4523	165.341	73.7164	122.781
63.6108	156.286	74.1081	132.743
63.9197	168.297	74.1081	116.25
64.0465	152.357	74.2157	123.312
64.3634	167.961	74.5835	131.513
64.3634	159.76	74.6627	115.795
64.5615	151.161	74.691	123.605
64.8705	162.129	75.1249	111.163
64.9734	147.368	75.1381	119.212
65.2943	162.266	75.1513	128.87
65.5122	151.939	75.6134	126.843
65.7895	162.494	75.6134	118.756
65.9875	154.919	75.6134	112.15
65.9875	144.839	76.0605	109.937
66.4312	146.684	76.0888	117.389
66.455	156.799	76.1068	129.401
66.8986	157.254	76.5542	114.684
66.8986	149.053	76.5641	108.961
67.1759	139.941	76.5949	125.21
67.3608	156.95	77.0263	109.264
67.4136	147.914	77.0395	118.073
67.7041	140.549	77.0527	128.4
67.8493	152.243	77.4356	133.791
68.1842	142.137	77.4865	108.375
68.3643	153.04	77.5148	116.478
68.6733	138.21	77.5431	125.558
68.8	150.192	77.5544	105.088
69.1169	132.424	77.9732	129.599
69.1452	140.983	77.9902	121.034
69.315	149.11	77.9902	111.865
69.5923	150.648	78.3203	108.581
69.6055	135.537	78.4655	119.212
69.7705	142.447	78.4853	128.779
70.0959	132.782	78.8141	112.924
70.2657	141.774	78.9409	124.451
70.5747	128.984	79.1966	104.55
70.7014	141.764	79.2861	115.014
71.024	134.344	79.4559	123.397
71.2006	141.217	79.6709	104.763
71.5254	134.383	79.7614	111.011
72.0087	135.689	79.9114	116.82
72.4444	138.347	79.9312	126.501
72.4444	130.146	80.2049	105.916
72.9198	133.392	80.367	128.324
73.4268	131.171	80.367	120.123
73.8705	134.93	80.367	112.036
73.978	126.534	80.6971	103.038
74.4118	129.918	80.8423	120.806
74.425	119.895	80.8423	112.605
74.94	127.944	81.1592	100.475
75.2965	131.171	81.3357	117.534
75.3678	124.542	81.3573	107.138
75.8681	127.51	81.6346	100.845
76.2868	133.563	81.793	119.439
76.3661	122.82	81.793	111.239
76.6037	140.397	82.1351	101.754
76.7226	130.146	82.2684	116.569
76.881	122.97	82.2684	108.619
77.2952	130.829	82.3872	98.368
77.3168	119.439	82.7267	104.275
77.7842	127.549	82.7437	113.221
78.2279	129.463	82.9191	99.3931
78.7032	132.422	83.2059	110.768
78.7032	123.995	83.4092	99.5298
79.1092	115.795	83.7261	109.207
79.1548	123.968	84.043	98.9147
79.5927	113.931	84.1698	109.735
79.6822	125.167	84.5047	98.6476
80.0817	110.054	84.6847	108.311
80.1293	126.456
80.1293	118.528
80.5434	111.57
80.6046	123.084
81.0291	109.546
81.1083	117.942
81.5384	119.505
81.5791	111.694
82.0307	115.521
82.0545	105.407
82.506	114.2
82.506	105.999
83.021	111.353
83.2488	103.152
83.3248	115.201
83.7261	101.375
83.9321	112.15
84.2094	104.557
84.6631	107.931

## Sheet: Fig. 2B
OMGC		MGC
X: Raman shift (cm-1)	Y: Intensity (arb. units)	X: Raman shift (cm-1)	Y: Intensity (arb. units)
50	16.7338	50	113.8
51.5453	16.7338	51.5453	113.8
53.0906	16.7338	53.0906	113.8
54.6359	16.6185	54.6359	115.184
56.1812	17.099	56.1812	117.02
57.7266	18.0004	57.7266	117.458
59.2719	18.2322	59.2719	115.351
60.8172	17.5904	60.8172	115.839
62.3625	18.8829	62.3625	117.958
63.9078	18.578	63.9078	118.168
65.4531	19.4632	65.4531	118.329
66.9984	20.421	66.9984	118.566
68.5437	18.1771	68.5437	117.991
70.0891	16.584	70.0891	120.072
71.6344	17.9298	71.6344	117.957
73.1797	18.3214	73.1797	117.002
74.725	17.0124	74.725	117.593
76.2703	15.938	76.2703	118.003
77.8156	16.9937	77.8156	117.017
79.3609	17.8886	79.3609	117.673
80.9062	17.4856	80.9062	119.505
82.4515	17.6676	82.4515	118.343
83.9969	17.7491	83.9969	117.642
85.5422	17.4209	85.5422	117.281
87.0875	16.963	87.0875	116.916
88.6328	17.2676	88.6328	118.662
90.1781	18.2475	90.1781	117.554
91.7234	16.0796	91.7234	116.103
93.2687	14.9684	93.2687	117.125
94.814	14.7946	94.814	117.323
96.3594	14.8967	96.3594	116.081
97.9047	15.3602	97.9047	117.4
99.45	14.5191	99.45	117.4
100.995	14.7109	100.995	116.87
102.541	15.4583	102.541	116.88
104.086	15.724	104.086	116.56
105.631	15.5282	105.631	116
107.177	15.3531	107.177	115.778
108.722	13.6673	108.722	114.261
110.267	14.3276	110.267	115.493
111.812	12.8954	111.812	115.593
113.358	13.496	113.358	115.589
114.903	14.9664	114.903	115.089
116.448	14.6492	116.448	114.419
117.994	13.4701	117.994	116.836
119.539	12.3185	119.539	115.081
121.084	13.054	121.084	114.234
122.63	13.3235	122.63	113.614
124.175	12.4033	124.175	114.123
125.72	11.1018	125.72	115.147
127.266	10.9092	127.266	114.326
128.811	9.98002	128.811	113.565
130.356	12.3939	130.356	113.332
131.902	11.8211	131.902	113.539
133.447	12.3796	133.447	113.048
134.992	13.9189	134.992	112.891
136.537	13.4155	136.537	113.911
138.083	11.6134	138.083	111.816
139.628	10.8729	139.628	113.044
141.173	11.692	141.173	112.597
142.719	11.0737	142.719	112.609
144.264	10.2714	144.264	112.073
145.809	10.9419	145.809	111.16
147.355	12.21	147.355	112.763
148.9	8.51386	148.9	112.525
150.445	9.87888	150.445	112.348
151.991	10.9174	151.991	112.542
153.536	10.5572	153.536	112.376
155.081	10.5974	155.081	111.803
156.627	12.1387	156.627	111.6
158.172	9.2291	158.172	112.887
159.717	9.70284	159.717	111.46
161.262	9.54895	161.262	111.25
162.808	9.52233	162.808	112.4
164.353	10.1064	164.353	112.288
165.898	10.7445	165.898	110.772
167.444	10.2377	167.444	111.685
168.989	11.7916	168.989	111.516
170.534	10.0837	170.534	113.644
172.08	10.1317	172.08	112.622
173.625	10.0954	173.625	111.778
175.17	9.66535	175.17	112.297
176.716	10.0233	176.716	112.526
178.261	11.4743	178.261	110.221
179.806	9.80628	179.806	111.562
181.351	10.1024	181.351	111.639
182.897	11.0614	182.897	111.47
184.442	11.0613	184.442	111.504
185.987	10.3802	185.987	111.423
187.533	10.5344	187.533	110.832
189.078	8.43765	189.078	112.023
190.623	9.14107	190.623	113.711
192.169	9.9691	192.169	111.721
193.714	10.1141	193.714	111.598
195.259	9.86225	195.259	112.36
196.805	9.52519	196.805	111.802
198.35	8.83501	198.35	111.859
199.895	10.2803	199.895	111.534
201.441	10.3577	201.441	112.703
202.986	9.70143	202.986	111.074
204.531	8.89909	204.531	111.188
206.076	8.98873	206.076	112.731
207.622	10.3157	207.622	112.119
209.167	10.8798	209.167	109.806
210.712	9.88604	210.712	110.999
212.258	9.87797	212.258	112.335
213.803	9.99109	213.803	112.094
215.348	9.08302	215.348	111.589
216.894	8.03182	216.894	111.511
218.439	8.9199	218.439	111.193
219.984	10.7965	219.984	110.612
221.53	11.5855	221.53	111.587
223.075	11.3896	223.075	112.47
224.62	10.4753	224.62	111.654
226.166	9.74146	226.166	111.009
227.711	9.77356	227.711	111.66
229.256	10.3136	229.256	112.188
230.801	10.4279	230.801	112.087
232.347	9.92105	232.347	113.229
233.892	10.1539	233.892	112.095
235.437	10.8338	235.437	111.184
236.983	11.201	236.983	110.702
238.528	10.641	238.528	110.698
240.073	9.19537	240.073	112.4
241.619	8.08386	241.619	112.4
243.164	10.6882	243.164	112.939
244.709	9.42174	244.709	112.049
246.255	9.53428	246.255	111.141
247.8	10.6506	247.8	111.191
249.345	10.3591	249.345	111.731
250.891	9.83152	250.891	111.154
252.436	9.80263	252.436	111.838
253.981	11.1494	253.981	111.808
255.526	11.0047	255.526	111.972
257.072	10.6675	257.072	111.689
258.617	10.6568	258.617	111.045
260.162	10.3547	260.162	110.844
261.708	9.04402	261.708	111.769
263.253	9.67288	263.253	111.325
264.798	9.32056	264.798	110.353
266.344	9.53705	266.344	111.344
267.889	9.05017	267.889	111.553
269.434	8.40284	269.434	111.069
270.98	8.63528	270.98	111.298
272.525	9.07028	272.525	111.634
274.07	9.58508	274.07	110.963
275.616	9.0122	275.616	110.73
277.161	7.75383	277.161	112.016
278.706	8.95835	278.706	112.239
280.251	10.3071	280.251	111.892
281.797	9.18691	281.797	111.866
283.342	8.62006	283.342	110.41
284.887	8.44825	284.887	111.784
286.433	9.14194	286.433	111.964
287.978	10.5614	287.978	111.529
289.523	10.1215	289.523	110.836
291.069	8.77819	291.069	111.057
292.614	8.35627	292.614	111.93
294.159	8.41687	294.159	110.924
295.705	8.24507	295.705	110.151
297.25	8.87676	297.25	110.341
298.795	9.897	298.795	111.662
300.34	9.07511	300.34	110.56
301.886	8.49833	301.886	109.829
303.431	9.3017	303.431	111.354
304.976	9.01066	304.976	111.542
306.522	9.09631	306.522	108.803
308.067	8.2983	308.067	110.772
309.612	8.82253	309.612	110.565
311.158	9.18712	311.158	109.96
312.703	8.55652	312.703	110.566
314.248	7.81717	314.248	111.304
315.794	8.24639	315.794	110.064
317.339	7.29772	317.339	110.479
318.884	7.46809	318.884	110.738
320.43	8.72497	320.43	109.852
321.975	7.69192	321.975	110.072
323.52	7.21113	323.52	109.949
325.065	7.48187	325.065	109.229
326.611	6.70822	326.611	109.377
328.156	7.75652	328.156	110.745
329.701	8.44661	329.701	109.536
331.247	8.34755	331.247	111.291
332.792	7.81143	332.792	111.251
334.337	7.31234	334.337	110.73
335.883	7.65777	335.883	110.364
337.428	8.60315	337.428	110.239
338.973	8.15017	338.973	111.078
340.519	6.68061	340.519	110.041
342.064	7.96737	342.064	108.922
343.609	8.71707	343.609	110.839
345.155	9.13836	345.155	111.399
346.7	9.03742	346.7	109.817
348.245	8.39531	348.245	108.711
349.79	7.89999	349.79	110.456
351.336	8.61935	351.336	110.974
352.881	7.92661	352.881	110.108
354.426	7.81921	354.426	110.121
355.972	7.759	355.972	110.842
357.517	7.56367	357.517	111.246
359.062	7.35109	359.062	110.863
360.608	7.17239	360.608	110.27
362.153	6.76701	362.153	110.673
363.698	7.45964	363.698	111.799
365.244	8.84146	365.244	111.096
366.789	8.65206	366.789	110.879
368.334	8.32842	368.334	111.147
369.88	8.28086	369.88	110.36
371.425	8.02518	371.425	109.107
372.97	7.36629	372.97	110.187
374.515	7.71278	374.515	111.488
376.061	7.6262	376.061	110.434
377.606	7.61237	377.606	111.532
379.151	7.49142	379.151	110.362
380.697	7.72518	380.697	109.751
382.242	7.90771	382.242	109.768
383.787	7.43167	383.787	109.033
385.333	6.90159	385.333	110.008
386.878	7.19138	386.878	110.442
388.423	5.82526	388.423	109.655
389.969	6.85146	389.969	110.37
391.514	7.71389	391.514	109.121
393.059	8.56801	393.059	108.78
394.604	9.04622	394.604	110.314
396.15	7.66363	396.15	110.462
397.695	5.95596	397.695	109.39
399.24	8.33591	399.24	109.476
400.786	6.98604	400.786	110.334
402.331	6.80401	402.331	110.895
403.876	7.39769	403.876	110.402
405.422	8.49323	405.422	110.616
406.967	9.36723	406.967	111.276
408.512	8.58687	408.512	109.482
410.058	8.00565	410.058	111.574
411.603	7.82902	411.603	110.371
413.148	7.99826	413.148	109.654
414.694	7.66155	414.694	110.574
416.239	8.15485	416.239	110.514
417.784	8.68449	417.784	110.065
419.329	8.10646	419.329	110.814
420.875	7.93525	420.875	111.012
422.42	8.2541	422.42	111.274
423.965	8.4616	423.965	110.105
425.511	7.8312	425.511	109.226
427.056	8.64048	427.056	110.49
428.601	8.87573	428.601	111.471
430.147	8.30768	430.147	110.869
431.692	8.36881	431.692	110.084
433.237	8.08572	433.237	110.744
434.783	6.16449	434.783	109.45
436.328	5.73066	436.328	109.2
437.873	7.97317	437.873	109.793
439.419	9.30511	439.419	110.119
440.964	9.02135	440.964	110.296
442.509	8.52106	442.509	110.461
444.054	8.56948	444.054	110.363
445.6	7.42131	445.6	110.012
447.145	7.77056	447.145	110.624
448.69	7.517	448.69	108.852
450.236	7.34133	450.236	110.285
451.781	7.5194	451.781	110.964
453.326	8.22716	453.326	110.288
454.872	8.6958	454.872	109.63
456.417	8.07033	456.417	109.857
457.962	7.32237	457.962	110.184
459.508	8.89952	459.508	110.255
461.053	7.16972	461.053	110.507
462.598	8.09915	462.598	110.22
464.144	7.74596	464.144	110.482
465.689	6.94968	465.689	110.503
467.234	7.21823	467.234	110.769
468.779	7.81365	468.779	111.731
470.325	6.93224	470.325	110.997
471.87	8.42376	471.87	112.226
473.415	8.62391	473.415	110.914
474.961	9.72809	474.961	112.957
476.506	8.26171	476.506	113.678
478.051	7.4407	478.051	112.001
479.597	7.80756	479.597	110.451
481.142	7.22519	481.142	110.586
482.687	6.23431	482.687	109.979
484.233	6.93689	484.233	110.171
485.778	6.71636	485.778	111.298
487.323	7.42417	487.323	110.046
488.869	7.61721	488.869	108.88
490.414	7.5791	490.414	108.975
491.959	7.64202	491.959	109.282
493.504	7.14416	493.504	109.338
495.05	5.68309	495.05	110.538
496.595	7.15203	496.595	111.528
498.14	7.53338	498.14	110.4
499.686	7.2643	499.686	110.179
501.231	7.41756	501.231	109.901
502.776	7.23587	502.776	110.355
504.322	6.83453	504.322	110.397
505.867	6.31903	505.867	110.61
507.412	5.5314	507.412	112.205
508.958	5.44249	508.958	110.609
510.503	6.88199	510.503	110.008
512.048	7.44024	512.048	109.542
513.594	5.93733	513.594	108.815
515.139	6.38901	515.139	109.198
516.684	7.45332	516.684	110.168
518.229	7.87651	518.229	110.962
519.775	7.73492	519.775	110.863
521.32	6.45137	521.32	109.257
522.865	5.03885	522.865	109.168
524.411	6.56233	524.411	109.696
525.956	6.69226	525.956	109.768
527.501	6.71098	527.501	110.079
529.047	5.48186	529.047	110.364
530.592	4.73796	530.592	109.643
532.137	5.49308	532.137	108.792
533.683	6.18173	533.683	109.495
535.228	6.85962	535.228	109.141
536.773	6.77078	536.773	108.788
538.318	6.93109	538.318	109.347
539.864	6.869	539.864	109.595
541.409	6.3519	541.409	110.136
542.954	6.17456	542.954	110.312
544.5	6.65974	544.5	109.603
546.045	7.23742	546.045	108.937
547.59	7.16648	547.59	109.924
549.136	6.56179	549.136	110.981
550.681	6.56133	550.681	108.341
552.226	4.97762	552.226	109.172
553.772	4.49273	553.772	109.396
555.317	5.52891	555.317	109.409
556.862	6.61343	556.862	110.036
558.408	6.75804	558.408	109.854
559.953	6.47638	559.953	108.423
561.498	6.64745	561.498	109.741
563.043	6.55835	563.043	109.564
564.589	6.5275	564.589	108.842
566.134	7.08553	566.134	109.203
567.679	7.10353	567.679	108.755
569.225	5.83281	569.225	108.291
570.77	5.46327	570.77	108.375
572.315	5.94303	572.315	109.071
573.861	5.44487	573.861	109.856
575.406	6.67818	575.406	109.514
576.951	6.26383	576.951	110.224
578.497	6.51292	578.497	109.376
580.042	6.55267	580.042	107.959
581.587	7.00185	581.587	109.404
583.133	7.23383	583.133	109.071
584.678	7.14783	584.678	108.9
586.223	6.74286	586.223	110.069
587.768	6.12247	587.768	109.75
589.314	6.44478	589.314	110.753
590.859	6.74112	590.859	108.813
592.404	7.15195	592.404	108.829
593.95	6.76254	593.95	110.121
595.495	5.79973	595.495	109.445
597.04	7.08883	597.04	109.585
598.586	8.67001	598.586	110.162
600.131	8.76747	600.131	110.057
601.676	8.47383	601.676	109.711
603.222	7.04287	603.222	108.581
604.767	6.06287	604.767	110.718
606.312	7.53376	606.312	109.968
607.858	7.10514	607.858	109.702
609.403	7.50218	609.403	110.17
610.948	7.3158	610.948	109.888
612.493	7.34944	612.493	110.097
614.039	7.55537	614.039	110.87
615.584	7.03544	615.584	110.892
617.129	7.72333	617.129	111.344
618.675	7.8355	618.675	110.634
620.22	7.18049	620.22	110.382
621.765	6.49969	621.765	108.993
623.311	7.20649	623.311	109.469
624.856	7.89411	624.856	109.969
626.401	7.30701	626.401	109.677
627.947	6.33221	627.947	109.174
629.492	6.80269	629.492	109.368
631.037	8.34329	631.037	110.214
632.583	7.23718	632.583	109.525
634.128	7.23672	634.128	109.346
635.673	6.32258	635.673	109.266
637.218	7.70527	637.218	110.615
638.764	7.80686	638.764	110.773
640.309	7.00604	640.309	110.705
641.854	6.9277	641.854	110.355
643.4	6.89621	643.4	109.94
644.945	5.8337	644.945	110.67
646.49	7.2357	646.49	110.657
648.036	7.59316	648.036	109.746
649.581	8.48014	649.581	110.717
651.126	6.60404	651.126	110.694
652.672	6.03125	652.672	110.502
654.217	6.08762	654.217	111.691
655.762	6.03749	655.762	111.906
657.308	6.49361	657.308	110.574
658.853	7.29968	658.853	110.042
660.398	6.84536	660.398	110.778
661.943	7.46206	661.943	109.835
663.489	6.86449	663.489	109.941
665.034	8.59738	665.034	110.79
666.579	6.01797	666.579	109.824
668.125	5.62919	668.125	109.747
669.67	6.11725	669.67	109.074
671.215	6.70032	671.215	109.587
672.761	7.11706	672.761	111.279
674.306	7.15115	674.306	111.097
675.851	8.58735	675.851	110.082
677.397	7.68193	677.397	108.943
678.942	10.0185	678.942	109.589
680.487	8.58456	680.487	108.975
682.032	7.07479	682.032	109.4
683.578	6.16985	683.578	109.441
685.123	7.14188	685.123	109.996
686.668	7.56149	686.668	111.082
688.214	6.26737	688.214	110.978
689.759	5.87887	689.759	109.446
691.304	6.4342	691.304	109.918
692.85	8.10578	692.85	110.636
694.395	7.08446	694.395	110.096
695.94	8.47381	695.94	110.287
697.486	7.67797	697.486	110.9
699.031	6.97251	699.031	110.266
700.576	6.02993	700.576	110.032
702.122	6.11073	702.122	110.613
703.667	7.60763	703.667	110.677
705.212	8.31576	705.212	110.312
706.757	8.13664	706.757	111.828
708.303	6.79748	708.303	112.568
709.848	7.60781	709.848	109.882
711.393	7.51592	711.393	108.065
712.939	7.47969	712.939	108.891
714.484	8.00005	714.484	109.715
716.029	8.04927	716.029	110.045
717.575	7.41176	717.575	110.44
719.12	6.98855	719.12	110.442
720.665	7.18777	720.665	109.803
722.211	7.05148	722.211	110.364
723.756	6.65791	723.756	110.425
725.301	6.23672	725.301	108.276
726.846	6.63233	726.846	110.068
728.392	5.63404	728.392	110.434
729.937	6.44982	729.937	110.948
731.482	7.79776	731.482	110.774
733.028	7.46874	733.028	110.373
734.573	6.72245	734.573	110.398
736.118	6.79841	736.118	110.51
737.664	5.93318	737.664	110.506
739.209	7.83326	739.209	110.727
740.754	6.2038	740.754	109.443
742.3	7.88678	742.3	111.209
743.845	7.60261	743.845	108.19
745.39	7.77244	745.39	109.357
746.936	7.46129	746.936	109.271
748.481	6.78013	748.481	108.838
750.026	6.84309	750.026	109.242
751.572	7.88337	751.572	109.918
753.117	8.42953	753.117	110.599
754.662	7.28502	754.662	110.277
756.207	7.463	756.207	111.197
757.753	8.97333	757.753	110.743
759.298	7.05236	759.298	112.007
760.843	7.53321	760.843	110.414
762.389	7.666	762.389	110.298
763.934	7.29341	763.934	110.58
765.479	7.0163	765.479	110.183
767.025	7.42769	767.025	110.178
768.57	7.89828	768.57	110.619
770.115	7.28305	770.115	110.079
771.661	7.44989	771.661	110.754
773.206	8.15898	773.206	110.918
774.751	8.00753	774.751	110.191
776.297	8.5509	776.297	108.963
777.842	8.36315	777.842	111.036
779.387	6.43548	779.387	110.972
780.932	6.26303	780.932	110.456
782.478	7.15884	782.478	110.881
784.023	7.85046	784.023	110.737
785.568	7.85742	785.568	109.601
787.114	6.42362	787.114	109.252
788.659	7.09061	788.659	108.345
790.204	8.16494	790.204	110.118
791.75	6.86098	791.75	109.556
793.295	8.17941	793.295	110.112
794.84	8.00686	794.84	110.079
796.386	7.72339	796.386	109.687
797.931	6.68694	797.931	110.534
799.476	5.95417	799.476	110.406
801.021	7.02337	801.021	110.046
802.567	8.70708	802.567	110.827
804.112	8.5675	804.112	110.755
805.657	7.84849	805.657	112
807.203	7.55962	807.203	111.805
808.748	6.92085	808.748	111.731
810.293	7.74591	810.293	109.573
811.839	7.62618	811.839	109.83
813.384	7.23039	813.384	109.746
814.929	6.96376	814.929	109.566
816.475	7.73415	816.475	110.547
818.02	8.43591	818.02	110.924
819.565	7.63096	819.565	110.544
821.111	6.73096	821.111	111.011
822.656	7.8322	822.656	110.02
824.201	7.49386	824.201	110.948
825.746	6.45759	825.746	110.034
827.292	6.17479	827.292	109.465
828.837	7.48169	828.837	110.305
830.382	8.43758	830.382	110.079
831.928	9.32456	831.928	110.557
833.473	8.76207	833.473	110.12
835.018	7.85364	835.018	110.644
836.564	7.77335	836.564	111.248
838.109	7.76328	838.109	110.161
839.654	7.12231	839.654	110.15
841.2	6.82738	841.2	110.336
842.745	8.48165	842.745	108.798
844.29	9.21442	844.29	112.005
845.836	8.21127	845.836	111.415
847.381	8.47301	847.381	110.922
848.926	7.85905	848.926	109.963
850.471	8.11904	850.471	109.861
852.017	7.52767	852.017	111.051
853.562	7.5901	853.562	110.345
855.107	8.34765	855.107	109.47
856.653	8.51366	856.653	111.074
858.198	9.07876	858.198	111.055
859.743	7.11987	859.743	110.503
861.289	7.74634	861.289	110.416
862.834	9.18273	862.834	110.708
864.379	7.64221	864.379	109.656
865.925	7.43457	865.925	109.438
867.47	7.6503	867.47	110.643
869.015	8.18072	869.015	109.892
870.56	8.09911	870.56	109.877
872.106	7.5949	872.106	110.979
873.651	7.70098	873.651	110.888
875.196	7.87886	875.196	109.616
876.742	7.2483	876.742	109.073
878.287	7.98989	878.287	108.78
879.832	8.10427	879.832	109.677
881.378	7.76716	881.378	108.131
882.923	8.64291	882.923	109.737
884.468	7.26157	884.468	110.894
886.014	7.01215	886.014	111.848
887.559	7.43066	887.559	111.237
889.104	7.11532	889.104	112.175
890.65	7.37581	890.65	112.49
892.195	7.25371	892.195	111.55
893.74	6.72734	893.74	110.494
895.285	8.00995	895.285	109.786
896.831	9.42005	896.831	110.696
898.376	9.05566	898.376	110.319
899.921	7.58759	899.921	111.093
901.467	9.06127	901.467	110.633
903.012	7.53555	903.012	112.024
904.557	8.04758	904.557	111.086
906.103	8.15003	906.103	110.74
907.648	8.5121	907.648	110.895
909.193	9.40853	909.193	110.26
910.739	8.58602	910.739	110.296
912.284	7.34616	912.284	111.018
913.829	7.9069	913.829	110.818
915.375	8.38984	915.375	110.361
916.92	7.82228	916.92	111.223
918.465	8.34204	918.465	111.586
920.01	6.71821	920.01	110.578
921.556	8.44106	921.556	110.226
923.101	7.92992	923.101	111.445
924.646	8.30797	924.646	109.834
926.192	8.07594	926.192	109.761
927.737	8.38713	927.737	110.756
929.282	8.75162	929.282	111.383
930.828	8.78158	930.828	111.853
932.373	8.4135	932.373	111.81
933.918	7.97894	933.918	111.373
935.464	8.1392	935.464	111.743
937.009	8.6516	937.009	112.186
938.554	8.16056	938.554	111.381
940.1	6.54234	940.1	111.154
941.645	7.00464	941.645	110.321
943.19	7.64987	943.19	111.384
944.735	7.73963	944.735	110.582
946.281	8.43257	946.281	112.623
947.826	7.23934	947.826	111.303
949.371	7.43397	949.371	110.703
950.917	8.30662	950.917	110.669
952.462	8.67227	952.462	111.016
954.007	8.94227	954.007	111.485
955.553	9.01274	955.553	111.004
957.098	8.58383	957.098	110.722
958.643	8.402	958.643	111.558
960.189	7.22643	960.189	110.98
961.734	8.68413	961.734	111.499
963.279	8.15775	963.279	109.456
964.825	8.19859	964.825	111.375
966.37	8.61757	966.37	112.346
967.915	9.55977	967.915	111.056
969.46	9.74634	969.46	111.542
971.006	9.11152	971.006	111.873
972.551	8.57428	972.551	110.871
974.096	8.71971	974.096	110.942
975.642	9.75911	975.642	112.216
977.187	10.3386	977.187	112.159
978.732	9.45713	978.732	110.788
980.278	9.74964	980.278	110.263
981.823	9.47268	981.823	111.637
983.368	9.06018	983.368	110.659
984.914	9.52527	984.914	111.683
986.459	9.68494	986.459	111.592
988.004	8.37253	988.004	111.159
989.549	9.19393	989.549	111.082
991.095	7.51292	991.095	112.995
992.64	9.47402	992.64	113.216
994.185	10.4577	994.185	113.061
995.731	9.76051	995.731	112.584
997.276	9.2337	997.276	112.261
998.821	8.64969	998.821	112.481
1000.37	8.7714	1000.37	112.099
1001.91	9.90315	1001.91	112.106
1003.46	9.79533	1003.46	113.147
1005	11.1159	1005	111.468
1006.55	9.47605	1006.55	112.132
1008.09	8.07694	1008.09	113.064
1009.64	9.01597	1009.64	111.011
1011.18	10.5983	1011.18	113.295
1012.73	10.0466	1012.73	113.874
1014.27	10.5166	1014.27	112.773
1015.82	9.65722	1015.82	111.712
1017.37	9.61786	1017.37	112.016
1018.91	9.55047	1018.91	112.739
1020.46	10.0796	1020.46	112.281
1022	11.0849	1022	112.401
1023.55	10.2021	1023.55	113.866
1025.09	10.1969	1025.09	113.077
1026.64	12.0331	1026.64	112.307
1028.18	10.5362	1028.18	113.139
1029.73	11.3359	1029.73	112.156
1031.27	9.80625	1031.27	113.279
1032.82	11.8485	1032.82	113.848
1034.36	9.754	1034.36	114.925
1035.91	9.22519	1035.91	115.73
1037.45	11.676	1037.45	114.867
1039	11.445	1039	114.225
1040.54	11.1462	1040.54	114.445
1042.09	11.3708	1042.09	114.674
1043.64	10.9187	1043.64	114.241
1045.18	11.0654	1045.18	113.321
1046.73	11.1605	1046.73	113.219
1048.27	10.1728	1048.27	114.707
1049.82	11.2051	1049.82	115.852
1051.36	10.3554	1051.36	115.323
1052.91	11.2673	1052.91	115.01
1054.45	11.7413	1054.45	115.186
1056	12.304	1056	115.468
1057.54	10.8933	1057.54	115.026
1059.09	11.7278	1059.09	113.694
1060.63	12.7603	1060.63	114.774
1062.18	11.7894	1062.18	114.496
1063.72	11.717	1063.72	115.367
1065.27	11.5242	1065.27	115.187
1066.82	11.9631	1066.82	115.107
1068.36	12.6923	1068.36	115.069
1069.91	12.864	1069.91	114.69
1071.45	11.6106	1071.45	114.588
1073	10.0068	1073	115.104
1074.54	11.259	1074.54	116.157
1076.09	12.6231	1076.09	115.706
1077.63	11.9927	1077.63	114.548
1079.18	12.5459	1079.18	116.189
1080.72	12.9778	1080.72	117.232
1082.27	13.1974	1082.27	116.008
1083.81	12.0804	1083.81	115.894
1085.36	12.1403	1085.36	116.126
1086.9	12.912	1086.9	115.785
1088.45	12.6603	1088.45	116.483
1089.99	12.6382	1089.99	116.767
1091.54	13.365	1091.54	116.829
1093.09	13.5041	1093.09	115.916
1094.63	13.7584	1094.63	116.456
1096.18	14.426	1096.18	116.909
1097.72	13.8722	1097.72	116.328
1099.27	12.6219	1099.27	116.58
1100.81	12.7217	1100.81	116.176
1102.36	12.8499	1102.36	117.026
1103.9	12.9335	1103.9	118.437
1105.45	13.4344	1105.45	119.042
1106.99	12.1461	1106.99	117.153
1108.54	11.8683	1108.54	116.965
1110.08	14.2314	1110.08	117.171
1111.63	13.47	1111.63	119.039
1113.17	14.143	1113.17	116.267
1114.72	13.4861	1114.72	115.525
1116.27	14.0858	1116.27	115.482
1117.81	13.9676	1117.81	116.625
1119.36	13.8426	1119.36	117.057
1120.9	14.3259	1120.9	117.602
1122.45	13.8075	1122.45	118.48
1123.99	13.7086	1123.99	118.916
1125.54	14.5716	1125.54	118.658
1127.08	14.8245	1127.08	118.425
1128.63	14.9108	1128.63	118.523
1130.17	14.2611	1130.17	118.118
1131.72	14.8409	1131.72	119.135
1133.26	15.1387	1133.26	117.9
1134.81	15.684	1134.81	119.131
1136.35	15.8941	1136.35	117.591
1137.9	13.2061	1137.9	118.462
1139.44	14.8265	1139.44	117.625
1140.99	13.5785	1140.99	117.823
1142.54	15.506	1142.54	119.263
1144.08	15.6427	1144.08	119.341
1145.63	16.2752	1145.63	118.699
1147.17	15.2746	1147.17	118.263
1148.72	15.9762	1148.72	119.226
1150.26	17.1074	1150.26	119.809
1151.81	15.9993	1151.81	119.404
1153.35	15.3286	1153.35	118.552
1154.9	16.0109	1154.9	118.51
1156.44	16.2088	1156.44	119.313
1157.99	16.4077	1157.99	119.885
1159.53	16.0959	1159.53	120.433
1161.08	15.5422	1161.08	119.044
1162.62	15.2232	1162.62	119.629
1164.17	16.1608	1164.17	120.667
1165.72	16.7414	1165.72	118.838
1167.26	16.6473	1167.26	122.472
1168.81	15.2822	1168.81	122.377
1170.35	15.43	1170.35	120.892
1171.9	17.0528	1171.9	119.896
1173.44	16.5034	1173.44	120.271
1174.99	16.3434	1174.99	122.483
1176.53	16.8811	1176.53	121.679
1178.08	15.133	1178.08	120.35
1179.62	15.4133	1179.62	120.791
1181.17	16.5482	1181.17	121.205
1182.71	17.5275	1182.71	122.259
1184.26	17.4611	1184.26	121.77
1185.8	17.0808	1185.8	121.119
1187.35	17.1716	1187.35	121.616
1188.89	17.1589	1188.89	120.399
1190.44	18.0462	1190.44	119.869
1191.99	18.2092	1191.99	120.732
1193.53	16.8675	1193.53	120.727
1195.08	18.47	1195.08	122.946
1196.62	17.769	1196.62	122.159
1198.17	18.3731	1198.17	120.853
1199.71	17.7129	1199.71	120.906
1201.26	18.8265	1201.26	121.861
1202.8	16.9721	1202.8	122.911
1204.35	17.591	1204.35	120.892
1205.89	18.5838	1205.89	122.972
1207.44	19.6566	1207.44	121.168
1208.98	18.2248	1208.98	122.809
1210.53	19.6204	1210.53	121.707
1212.07	19.9913	1212.07	123.177
1213.62	19.8536	1213.62	123.273
1215.16	20.7389	1215.16	122.052
1216.71	21.184	1216.71	122.451
1218.26	21.0982	1218.26	123.005
1219.8	19.9655	1219.8	123.788
1221.35	19.4484	1221.35	124.224
1222.89	21.3501	1222.89	123.964
1224.44	22.3355	1224.44	124.492
1225.98	21.0504	1225.98	124.277
1227.53	19.4127	1227.53	125.782
1229.07	19.3057	1229.07	125.506
1230.62	18.6807	1230.62	126.362
1232.16	20.1355	1232.16	125.722
1233.71	19.6682	1233.71	124.995
1235.25	21.1543	1235.25	127.288
1236.8	21.7261	1236.8	125.778
1238.34	21.854	1238.34	127.793
1239.89	22.7524	1239.89	127.771
1241.44	21.5275	1241.44	128.294
1242.98	20.0914	1242.98	128.448
1244.53	23.7952	1244.53	127.338
1246.07	24.0429	1246.07	128.056
1247.62	23.6045	1247.62	128.422
1249.16	24.1388	1249.16	128.937
1250.71	23.9039	1250.71	129.732
1252.25	22.8919	1252.25	129.387
1253.8	24.1249	1253.8	129.917
1255.34	25.7903	1255.34	130.696
1256.89	25.4488	1256.89	131.635
1258.43	24.8431	1258.43	132.38
1259.98	25.6831	1259.98	131.739
1261.52	27.0687	1261.52	132.276
1263.07	26.9645	1263.07	133.276
1264.62	26.4565	1264.62	131.937
1266.16	28.8711	1266.16	133.227
1267.71	30.0825	1267.71	134.439
1269.25	29.7369	1269.25	134.834
1270.8	29.5819	1270.8	134.374
1272.34	31.6429	1272.34	137.236
1273.89	33.1299	1273.89	136.918
1275.43	32.9179	1275.43	135.327
1276.98	33.0231	1276.98	137.362
1278.52	35.1754	1278.52	138.132
1280.07	33.6602	1280.07	139.184
1281.61	32.9772	1281.61	137.732
1283.16	36.4721	1283.16	137.541
1284.7	35.861	1284.7	140.676
1286.25	37.8232	1286.25	143.012
1287.79	37.2264	1287.79	141.945
1289.34	38.4297	1289.34	142.741
1290.89	39.6605	1290.89	141.66
1292.43	42.8082	1292.43	144.259
1293.98	43.2926	1293.98	145.863
1295.52	44.9753	1295.52	144.472
1297.07	45.9088	1297.07	145.312
1298.61	48.3971	1298.61	146.282
1300.16	49.5726	1300.16	146.857
1301.7	50.0535	1301.7	148.896
1303.25	52.6075	1303.25	149.598
1304.79	53.5522	1304.79	151.246
1306.34	55.8966	1306.34	154.633
1307.88	56.637	1307.88	154.225
1309.43	58.3256	1309.43	154.981
1310.97	59.8929	1310.97	156.73
1312.52	62.9847	1312.52	159.751
1314.06	65.0854	1314.06	161.387
1315.61	62.3546	1315.61	162.318
1317.16	69.4779	1317.16	163.861
1318.7	71.855	1318.7	164.847
1320.25	71.6361	1320.25	167.11
1321.79	75.2639	1321.79	169.543
1323.34	76.2332	1323.34	169.851
1324.88	79.1385	1324.88	171.401
1326.43	79.5138	1326.43	171.246
1327.97	80.9844	1327.97	175.061
1329.52	85.8388	1329.52	177.468
1331.06	83.7849	1331.06	181.464
1332.61	82.9158	1332.61	184.257
1334.15	86.614	1334.15	183.47
1335.7	83.8874	1335.7	183.752
1337.24	83.3514	1337.24	185.48
1338.79	84.9948	1338.79	186.036
1340.34	82.6661	1340.34	187.171
1341.88	81.7843	1341.88	186.522
1343.43	80.8261	1343.43	186.451
1344.97	79.6174	1344.97	188.245
1346.52	76.7061	1346.52	190.297
1348.06	75.0498	1348.06	189.286
1349.61	74.874	1349.61	186.485
1351.15	72.0032	1351.15	185.613
1352.7	70.4513	1352.7	186.071
1354.24	69.615	1354.24	184.605
1355.79	67.8003	1355.79	182.563
1357.33	68.0151	1357.33	181.87
1358.88	65.2541	1358.88	180.71
1360.42	63.0352	1360.42	181.204
1361.97	59.236	1361.97	178.832
1363.51	60.7028	1363.51	177.36
1365.06	60.3357	1365.06	176.431
1366.61	56.6145	1366.61	174.448
1368.15	53.4658	1368.15	171.297
1369.7	53.2354	1369.7	168.595
1371.24	52.9673	1371.24	167.279
1372.79	50.4181	1372.79	166.43
1374.33	48.8238	1374.33	163.089
1375.88	49.7957	1375.88	164.877
1377.42	46.052	1377.42	163.721
1378.97	47.1029	1378.97	162.995
1380.51	45.217	1380.51	158.997
1382.06	45.5658	1382.06	159.787
1383.6	42.8081	1383.6	156.849
1385.15	39.0283	1385.15	155.44
1386.69	40.22	1386.69	153.282
1388.24	40.6737	1388.24	152.261
1389.79	40.0121	1389.79	152.058
1391.33	39.0882	1391.33	151.371
1392.88	37.613	1392.88	150.362
1394.42	38.6704	1394.42	146.121
1395.97	36.1745	1395.97	149.208
1397.51	35.2845	1397.51	148.448
1399.06	35.2873	1399.06	146.991
1400.6	35.3	1400.6	145.16
1402.15	33.2545	1402.15	145.82
1403.69	32.5732	1403.69	145.302
1405.24	33.2722	1405.24	145.253
1406.78	33.1754	1406.78	144.019
1408.33	32.0985	1408.33	143.46
1409.87	31.8793	1409.87	142.111
1411.42	31.1532	1411.42	139.825
1412.96	30.5492	1412.96	140.011
1414.51	30.6904	1414.51	140.323
1416.06	30.4931	1416.06	139.824
1417.6	30.4514	1417.6	139.518
1419.15	29.7171	1419.15	138.545
1420.69	29.1091	1420.69	137.888
1422.24	29.3913	1422.24	138.544
1423.78	28.7554	1423.78	138.075
1425.33	27.5745	1425.33	136.131
1426.87	26.2738	1426.87	136.739
1428.42	26.8502	1428.42	136.335
1429.96	27.592	1429.96	137.301
1431.51	27.7763	1431.51	136.462
1433.05	26.5908	1433.05	135.224
1434.6	25.8682	1434.6	135.132
1436.14	26.7197	1436.14	133.428
1437.69	26.2922	1437.69	134.033
1439.24	25.5512	1439.24	134.758
1440.78	26.7651	1440.78	132.937
1442.33	26.9112	1442.33	131.894
1443.87	23.7008	1443.87	134.937
1445.42	27.0978	1445.42	133.376
1446.96	26.5287	1446.96	134.179
1448.51	25.523	1448.51	133.262
1450.05	25.8318	1450.05	134.183
1451.6	26.4768	1451.6	131.46
1453.14	24.953	1453.14	131.864
1454.69	26.6683	1454.69	132.413
1456.23	28.4854	1456.23	131.987
1457.78	25.1718	1457.78	135.224
1459.32	26.8459	1459.32	134.14
1460.87	26.1104	1460.87	134.913
1462.41	26.67	1462.41	132.525
1463.96	26.9444	1463.96	132.81
1465.51	26.8024	1465.51	133.748
1467.05	26.2074	1467.05	136.114
1468.6	26.2782	1468.6	132.428
1470.14	27.8089	1470.14	133.102
1471.69	26.7282	1471.69	135.061
1473.23	26.0649	1473.23	133.421
1474.78	25.6182	1474.78	135.164
1476.32	26.6484	1476.32	132.077
1477.87	27.7655	1477.87	132.739
1479.41	28.6063	1479.41	134.82
1480.96	28.1369	1480.96	133.218
1482.5	28.6203	1482.5	134.075
1484.05	28.1356	1484.05	135.91
1485.59	28.0286	1485.59	133.716
1487.14	28.1527	1487.14	133.003
1488.69	28.4831	1488.69	134.295
1490.23	28.8781	1490.23	135.815
1491.78	27.296	1491.78	135.571
1493.32	28.0041	1493.32	134.542
1494.87	28.5026	1494.87	135.42
1496.41	28.6666	1496.41	136.398
1497.96	31.2943	1497.96	136.62
1499.5	30.1743	1499.5	136.748
1501.05	30.2607	1501.05	136.885
1502.59	30.5324	1502.59	135.751
1504.14	30.5393	1504.14	136.797
1505.68	31.3434	1505.68	135.189
1507.23	33.3079	1507.23	136.088
1508.77	33.3215	1508.77	137.998
1510.32	31.5907	1510.32	137.224
1511.86	31.9218	1511.86	136.692
1513.41	33.8449	1513.41	138.282
1514.96	35.1233	1514.96	139.84
1516.5	34.5241	1516.5	140.166
1518.05	33.3324	1518.05	140.52
1519.59	34.5628	1519.59	141.773
1521.14	37.1289	1521.14	142.081
1522.68	38.2107	1522.68	141.222
1524.23	37.3803	1524.23	140.061
1525.77	37.7546	1525.77	141.014
1527.32	40.592	1527.32	142.317
1528.86	39.8192	1528.86	143.199
1530.41	38.2796	1530.41	145.53
1531.95	40.3064	1531.95	146.573
1533.5	42.3121	1533.5	146.118
1535.04	44.9357	1535.04	146.498
1536.59	46.9466	1536.59	148.681
1538.14	47.2676	1538.14	151.039
1539.68	48.0389	1539.68	150.686
1541.23	48.0343	1541.23	150.297
1542.77	48.6555	1542.77	152.063
1544.32	49.4861	1544.32	153.798
1545.86	51.8437	1545.86	156.158
1547.41	54.6112	1547.41	157.978
1548.95	56.567	1548.95	159.236
1550.5	57.2934	1550.5	161.001
1552.04	58.7001	1552.04	164.502
1553.59	60.8314	1553.59	167.323
1555.13	62.5136	1555.13	168.186
1556.68	64.2187	1556.68	171.278
1558.22	65.7094	1558.22	173.292
1559.77	66.9079	1559.77	175.332
1561.31	68.1501	1561.31	179.396
1562.86	70.4741	1562.86	181.335
1564.41	72.7887	1564.41	183.737
1565.95	71.6999	1565.95	186.22
1567.5	71.3446	1567.5	188.627
1569.04	74.0309	1569.04	189.273
1570.59	74.7846	1570.59	189.72
1572.13	75.0535	1572.13	190.261
1573.68	74.5251	1573.68	194.096
1575.22	74.824	1575.22	196.035
1576.77	75.5277	1576.77	194.613
1578.31	75.9137	1578.31	193.379
1579.86	72.7903	1579.86	193.911
1581.4	71.7174	1581.4	193.348
1582.95	72.7379	1582.95	191.704
1584.49	71.5955	1584.49	189.095
1586.04	71.8748	1586.04	188.296
1587.59	70.3894	1587.59	187.76
1589.13	68.4618	1589.13	184.798
1590.68	66.6354	1590.68	183.37
1592.22	64.2506	1592.22	182.217
1593.77	63.2071	1593.77	180.968
1595.31	61.5128	1595.31	179.326
1596.86	60.2562	1596.86	174.838
1598.4	59.8756	1598.4	173.86
1599.95	59.1185	1599.95	172.529
1601.49	57.485	1601.49	170.081
1603.04	56.0845	1603.04	169.035
1604.58	53.3291	1604.58	169.857
1606.13	52.2816	1606.13	166.62
1607.67	52.0694	1607.67	166.807
1609.22	49.8254	1609.22	166.037
1610.76	48.7698	1610.76	163.219
1612.31	47.3805	1612.31	161.591
1613.86	45.4956	1613.86	160.155
1615.4	43.9032	1615.4	158.191
1616.95	42.0653	1616.95	155.694
1618.49	39.99	1618.49	151.923
1620.04	37.5362	1620.04	150.633
1621.58	36.1332	1621.58	149.646
1623.13	36.8726	1623.13	146.554
1624.67	35.1236	1624.67	145.605
1626.22	33.0207	1626.22	141.565
1627.76	30.0743	1627.76	138.432
1629.31	29.4453	1629.31	138.414
1630.85	29.7681	1630.85	137.389
1632.4	28.6815	1632.4	135.183
1633.94	26.2831	1633.94	133.366
1635.49	26.0373	1635.49	132.069
1637.04	25.0934	1637.04	131.807
1638.58	24.1186	1638.58	130.252
1640.13	22.3143	1640.13	129.079
1641.67	21.4217	1641.67	127.624
1643.22	21.4168	1643.22	127.207
1644.76	20.1648	1644.76	125.945
1646.31	20.1815	1646.31	125.573
1647.85	18.6258	1647.85	123.084
1649.4	20.189	1649.4	122.376
1650.94	18.5354	1650.94	122.636
1652.49	19.6385	1652.49	122.278
1654.03	18.5472	1654.03	122.16
1655.58	17.3472	1655.58	121.145
1657.12	16.3312	1657.12	121.361
1658.67	15.3945	1658.67	121.643
1660.21	15.8696	1660.21	119.262
1661.76	16.3875	1661.76	118.683
1663.31	16.2435	1663.31	118.661
1664.85	13.6909	1664.85	118.352
1666.4	14.5582	1666.4	118.394
1667.94	14.5783	1667.94	117.24
1669.49	14.8692	1669.49	117.817
1671.03	13.3861	1671.03	117.302
1672.58	13.1101	1672.58	116.295
1674.12	13.4643	1674.12	116.9
1675.67	12.5061	1675.67	115.68
1677.21	12.6655	1677.21	114.599
1678.76	13.4212	1678.76	114.36
1680.3	12.2099	1680.3	114.894
1681.85	11.7247	1681.85	114.63
1683.39	12.3851	1683.39	115.802
1684.94	12.2035	1684.94	114.385
1686.49	12.0256	1686.49	114.971
1688.03	11.6624	1688.03	113.629
1689.58	11.5162	1689.58	114.088
1691.12	12.2355	1691.12	112.714
1692.67	11.8865	1692.67	113.382
1694.21	11.7132	1694.21	113.016
1695.76	10.6905	1695.76	113.459
1697.3	10.6834	1697.3	114.624
1698.85	11.084	1698.85	114.434
1700.39	11.0601	1700.39	113.887
1701.94	10.8895	1701.94	112.866
1703.48	10.7263	1703.48	113.035
1705.03	10.1605	1705.03	112.17
1706.57	10.6133	1706.57	111.892
1708.12	9.60526	1708.12	111.495
1709.66	10.6592	1709.66	111.413
1711.21	9.96367	1711.21	111.183
1712.76	11.2535	1712.76	111.517
1714.3	11.3242	1714.3	111.283
1715.85	10.7761	1715.85	111.573
1717.39	9.83207	1717.39	111.899
1718.94	9.45341	1718.94	112.05
1720.48	10.8353	1720.48	111.756
1722.03	10.8756	1722.03	111.427
1723.57	11.2869	1723.57	111.5
1725.12	10.1643	1725.12	110.301
1726.66	9.89857	1726.66	110.466
1728.21	10.3261	1728.21	111.215
1729.75	10.1172	1729.75	110.247
1731.3	9.51605	1731.3	111.203
1732.84	10.3521	1732.84	111.895
1734.39	10.2883	1734.39	111.39
1735.94	9.59629	1735.94	111.229
1737.48	8.31815	1737.48	111.248
1739.03	8.59601	1739.03	111.315
1740.57	9.12545	1740.57	112.306
1742.12	9.02459	1742.12	112.166
1743.66	9.41957	1743.66	111.109
1745.21	8.95386	1745.21	110.218
1746.75	10.055	1746.75	109.892
1748.3	9.7554	1748.3	110.571
1749.84	8.7182	1749.84	110.036
1751.39	9.83795	1751.39	110.933
1752.93	9.55701	1752.93	110.762
1754.48	8.56	1754.48	109.708
1756.02	9.86901	1756.02	111.761
1757.57	8.34026	1757.57	111.326
1759.11	8.50937	1759.11	110.484
1760.66	10.0846	1760.66	111.395
1762.21	8.61459	1762.21	110.844
1763.75	7.88388	1763.75	110.822
1765.3	10.1343	1765.3	111.551
1766.84	9.49995	1766.84	110.689
1768.39	9.76827	1768.39	110.654
1769.93	9.72436	1769.93	111.763
1771.48	10.649	1771.48	110.356
1773.02	8.0444	1773.02	109.025
1774.57	9.21667	1774.57	110.8
1776.11	9.70923	1776.11	110.451
1777.66	8.08158	1777.66	110.457
1779.2	10.4103	1779.2	109.918
1780.75	10.3983	1780.75	109.146
1782.29	10.0502	1782.29	110.706
1783.84	8.28038	1783.84	112.299
1785.38	9.77682	1785.38	110.679
1786.93	8.77782	1786.93	110.117
1788.48	8.58865	1788.48	110.686
1790.02	8.86877	1790.02	111.843
1791.57	10.0742	1791.57	111.574
1793.11	8.40188	1793.11	110.6
1794.66	8.67466	1794.66	110.158
1796.2	9.8797	1796.2	111.007
1797.75	10.4281	1797.75	110.648
1799.29	9.32983	1799.29	111.362
1800.84	9.32925	1800.84	109.615
1802.38	8.90555	1802.38	109.185
1803.93	8.66617	1803.93	109.871
1805.47	9.50519	1805.47	111.054
1807.02	9.91983	1807.02	111.003
1808.56	9.00521	1808.56	109.724
1810.11	7.99857	1810.11	109.232
1811.66	9.10931	1811.66	109.284
1813.2	8.95378	1813.2	109.593
1814.75	8.24565	1814.75	110.534
1816.29	8.80426	1816.29	110.572
1817.84	9.00841	1817.84	110.925
1819.38	8.66754	1819.38	110.426
1820.93	9.64905	1820.93	110.668
1822.47	9.39503	1822.47	110.286
1824.02	8.51334	1824.02	110.009
1825.56	9.69121	1825.56	111.068
1827.11	10.8972	1827.11	110.064
1828.65	8.48433	1828.65	110.438
1830.2	9.00397	1830.2	109.101
1831.74	8.26714	1831.74	110.1
1833.29	7.3813	1833.29	109.481
1834.84	8.20956	1834.84	110.159
1836.38	9.88736	1836.38	108.029
1837.93	8.54624	1837.93	109.647
1839.47	7.68918	1839.47	110.338
1841.02	7.66148	1841.02	108.931
1842.56	6.52432	1842.56	108.597
1844.11	7.96406	1844.11	107.735
1845.65	9.25109	1845.65	108.775
1847.2	9.09405	1847.2	107.442
1848.74	9.02272	1848.74	109.604
1850.29	7.68571	1850.29	109.518
1851.83	8.05044	1851.83	109.98
1853.38	9.16724	1853.38	110.434
1854.92	9.33744	1854.92	110.054
1856.47	9.20324	1856.47	109.846
1858.01	9.44126	1858.01	109.608
1859.56	9.64231	1859.56	109.601
1861.11	8.8335	1861.11	110.114
1862.65	8.97079	1862.65	109.374
1864.2	8.59745	1864.2	108.762
1865.74	7.52994	1865.74	109.272
1867.29	7.53942	1867.29	109.417
1868.83	8.3223	1868.83	110
1870.38	8.99228	1870.38	109.339
1871.92	8.79305	1871.92	109.734
1873.47	8.61232	1873.47	109.696
1875.01	8.75249	1875.01	108.922
1876.56	9.13482	1876.56	110.321
1878.1	9.78196	1878.1	109.447
1879.65	10.1054	1879.65	109.629
1881.19	7.55313	1881.19	110.555
1882.74	7.11677	1882.74	110.64
1884.28	7.88349	1884.28	109.921
1885.83	7.94931	1885.83	108.729
1887.38	7.03426	1887.38	109.869
1888.92	7.04297	1888.92	110.331
1890.47	7.78104	1890.47	109.054
1892.01	10.2241	1892.01	110.058
1893.56	9.81678	1893.56	108.938
1895.1	9.0199	1895.1	109.805
1896.65	8.40452	1896.65	108.564
1898.19	9.85764	1898.19	109.965
1899.74	9.83314	1899.74	108.375
1901.28	9.17641	1901.28	109.378
1902.83	8.1382	1902.83	109.289
1904.37	8.29665	1904.37	110.024
1905.92	9.08797	1905.92	109.977
1907.46	8.33292	1907.46	109.729
1909.01	7.70853	1909.01	109.114
1910.56	7.99253	1910.56	109.475
1912.1	8.61029	1912.1	110.141
1913.65	8.48502	1913.65	110.071
1915.19	8.50574	1915.19	109.071
1916.74	8.85744	1916.74	109.201
1918.28	7.93299	1918.28	110.939
1919.83	9.09643	1919.83	110.498
1921.37	10.6461	1921.37	109.956
1922.92	9.03831	1922.92	109.223
1924.46	7.36848	1924.46	108.453
1926.01	8.58964	1926.01	108.502
1927.55	8.18885	1927.55	110.154
1929.1	8.06181	1929.1	109.278
1930.64	7.17363	1930.64	108.836
1932.19	7.49407	1932.19	109.872
1933.73	6.62712	1933.73	108.096
1935.28	9.51336	1935.28	109.295
1936.83	7.53004	1936.83	109.156
1938.37	8.03717	1938.37	110.067
1939.92	7.37805	1939.92	110.244
1941.46	7.8922	1941.46	109.851
1943.01	8.17291	1943.01	109.722
1944.55	7.9621	1944.55	110.042
1946.1	6.99758	1946.1	109.169
1947.64	7.28587	1947.64	108.752
1949.19	8.35513	1949.19	109.275
1950.73	7.83875	1950.73	110.47
1952.28	8.05443	1952.28	110.37
1953.82	8.52297	1953.82	110.014
1955.37	8.35322	1955.37	108.471
1956.91	8.50931	1956.91	107.887
1958.46	9.18658	1958.46	107.434
1960.01	8.96666	1960.01	110.24
1961.55	8.80728	1961.55	109.882
1963.1	8.02348	1963.1	109.089
1964.64	8.20497	1964.64	109.73
1966.19	6.62102	1966.19	111.04
1967.73	8.88273	1967.73	108.734
1969.28	9.01706	1969.28	109.825
1970.82	9.35265	1970.82	110.238
1972.37	7.61346	1972.37	109.519
1973.91	9.04053	1973.91	109.623
1975.46	8.50519	1975.46	110.027
1977	7.73034	1977	109.65
1978.55	8.10968	1978.55	109.907
1980.09	7.78902	1980.09	110.629
1981.64	8.75594	1981.64	109.387
1983.18	8.71134	1983.18	108.641
1984.73	7.63785	1984.73	109.061
1986.28	8.31036	1986.28	109.741
1987.82	8.01999	1987.82	108.708
1989.37	7.41118	1989.37	108.75
1990.91	8.44327	1990.91	109.583
1992.46	9.20339	1992.46	110.275
1994	8.35144	1994	109.721
1995.55	7.16671	1995.55	108.835
1997.09	8.85663	1997.09	109.84
1998.64	8.43242	1998.64	110.368
2000.18	9.64532	2000.18	109.827
2001.73	8.89996	2001.73	107.277
2003.27	8.34765	2003.27	109.934
2004.82	8.85259	2004.82	110.386
2006.36	9.23958	2006.36	110.122
2007.91	8.34405	2007.91	109.278
2009.46	8.61621	2009.46	109.452
2011	9.58348	2011	109.655
2012.55	8.43411	2012.55	110.373
2014.09	8.46145	2014.09	109.378
2015.64	9.38059	2015.64	108.481
2017.18	9.01277	2017.18	108.631
2018.73	8.56582	2018.73	109.611
2020.27	8.2512	2020.27	109.871
2021.82	8.63302	2021.82	108.542
2023.36	8.87336	2023.36	108.396
2024.91	7.61012	2024.91	108.742
2026.45	7.59517	2026.45	109.88
2028	8.2811	2028	108.508
2029.54	8.67737	2029.54	108.386
2031.09	8.16258	2031.09	110.375
2032.63	9.54828	2032.63	107.755
2034.18	9.3565	2034.18	108.75
2035.73	9.11184	2035.73	108.605
2037.27	7.56906	2037.27	109.536
2038.82	7.24315	2038.82	108.5
2040.36	8.6352	2040.36	108.331
2041.91	9.54603	2041.91	108.986
2043.45	9.71318	2043.45	110.829
2045	8.53503	2045	110.042
2046.54	7.96183	2046.54	109.306
2048.09	8.26547	2048.09	109.419
2049.63	8.73235	2049.63	107.751
2051.18	9.08581	2051.18	108.92
2052.72	7.71452	2052.72	108.897
2054.27	7.08257	2054.27	108.588
2055.81	8.51488	2055.81	108.944
2057.36	8.50153	2057.36	109.723
2058.91	7.56232	2058.91	108.039
2060.45	8.83364	2060.45	108.413
2062	7.68404	2062	108.852
2063.54	8.72963	2063.54	109.428
2065.09	8.63504	2065.09	109.233
2066.63	8.62296	2066.63	107.704
2068.18	8.84339	2068.18	108.351
2069.72	7.79111	2069.72	108.762
2071.27	7.82546	2071.27	108.579
2072.81	7.79725	2072.81	108.234
2074.36	6.94164	2074.36	108.086
2075.9	9.32939	2075.9	109.31
2077.45	8.78583	2077.45	110.183
2078.99	7.92947	2078.99	108.849
2080.54	8.11688	2080.54	109.105
2082.09	8.21836	2082.09	110.484
2083.63	7.62535	2083.63	110.148
2085.18	6.94565	2085.18	110.093
2086.72	8.90436	2086.72	107.183
2088.27	8.27225	2088.27	109.968
2089.81	8.62577	2089.81	107.918
2091.36	7.72547	2091.36	109.53
2092.9	7.53032	2092.9	110.353
2094.45	8.84543	2094.45	109.376
2095.99	8.99042	2095.99	109.381
2097.54	7.26189	2097.54	109.01
2099.08	7.754	2099.08	110.163
2100.63	8.31006	2100.63	109.581
2102.17	7.63021	2102.17	108.263
2103.72	8.68214	2103.72	108.994
2105.26	8.98353	2105.26	107.993
2106.81	7.03573	2106.81	108.652
2108.36	8.49144	2108.36	109.766
2109.9	8.6152	2109.9	109.681
2111.45	10.0195	2111.45	108.179
2112.99	8.61735	2112.99	107.806
2114.54	8.758	2114.54	108.378
2116.08	8.78316	2116.08	109.377
2117.63	8.22043	2117.63	109.109
2119.17	9.27118	2119.17	109.68
2120.72	8.83948	2120.72	109.592
2122.26	8.72668	2122.26	109.434
2123.81	8.98826	2123.81	109.962
2125.35	8.58426	2125.35	109.938
2126.9	9.6794	2126.9	109.584
2128.44	9.71403	2128.44	109.665
2129.99	7.58368	2129.99	108.663
2131.53	8.82584	2131.53	110.357
2133.08	8.35261	2133.08	108.62
2134.63	9.49207	2134.63	109.264
2136.17	6.25999	2136.17	109.731
2137.72	8.64192	2137.72	110.205
2139.26	8.25357	2139.26	108.802
2140.81	8.2354	2140.81	109.903
2142.35	8.76302	2142.35	108.58
2143.9	8.25117	2143.9	107.855
2145.44	7.65227	2145.44	108.846
2146.99	8.12735	2146.99	110.399
2148.53	7.38216	2148.53	110.495
2150.08	8.19954	2150.08	110.065
2151.62	6.92706	2151.62	109.133
2153.17	8.18486	2153.17	109.915
2154.71	8.005	2154.71	109.723
2156.26	8.93074	2156.26	108.725
2157.81	8.89831	2157.81	109.921
2159.35	9.4618	2159.35	107.503
2160.9	7.73124	2160.9	109.57
2162.44	9.73227	2162.44	108.78
2163.99	8.81945	2163.99	109.249
2165.53	8.63254	2165.53	108.909
2167.08	8.41419	2167.08	109.647
2168.62	8.92195	2168.62	109.289
2170.17	8.60698	2170.17	108.901
2171.71	9.47865	2171.71	109.208
2173.26	7.58378	2173.26	109.976
2174.8	7.01208	2174.8	109.471
2176.35	7.15808	2176.35	108.748
2177.89	7.92691	2177.89	109.524
2179.44	8.74462	2179.44	110.393
2180.98	7.63222	2180.98	107.391
2182.53	8.99289	2182.53	110.62
2184.08	7.95212	2184.08	110.653
2185.62	9.25193	2185.62	109.83
2187.17	9.1248	2187.17	109.445
2188.71	8.83142	2188.71	109.125
2190.26	8.91444	2190.26	107.896
2191.8	7.71109	2191.8	108.173
2193.35	8.15419	2193.35	109.083
2194.89	8.18948	2194.89	107.949
2196.44	8.00527	2196.44	108.968
2197.98	9.79133	2197.98	108.879
2199.53	8.39316	2199.53	106.916
2201.07	8.45435	2201.07	109.879
2202.62	6.87717	2202.62	109.087
2204.16	6.83762	2204.16	109.371
2205.71	8.98193	2205.71	108.972
2207.26	8.79835	2207.26	108.08
2208.8	9.0493	2208.8	110.236
2210.35	9.18986	2210.35	109.775
2211.89	7.90779	2211.89	110.084
2213.44	7.55757	2213.44	109.351
2214.98	8.98949	2214.98	108.408
2216.53	7.44129	2216.53	109.391
2218.07	8.72099	2218.07	109.27
2219.62	9.50487	2219.62	108.989
2221.16	8.02173	2221.16	108.592
2222.71	7.943	2222.71	109.872
2224.25	8.89016	2224.25	109.689
2225.8	9.15058	2225.8	109.269
2227.34	8.13568	2227.34	109.054
2228.89	8.17122	2228.89	110.464
2230.43	9.49197	2230.43	110.571
2231.98	9.21176	2231.98	109.643
2233.53	10.1705	2233.53	110.136
2235.07	9.32542	2235.07	110.322
2236.62	8.79478	2236.62	108.367
2238.16	8.60108	2238.16	109.759
2239.71	9.71452	2239.71	109.004
2241.25	9.41192	2241.25	108.05
2242.8	8.8255	2242.8	108.046
2244.34	8.91031	2244.34	109.211
2245.89	8.61143	2245.89	109.166
2247.43	9.04587	2247.43	109.371
2248.98	9.40351	2248.98	108.918
2250.52	8.76668	2250.52	108.501
2252.07	8.74281	2252.07	109.756
2253.61	7.41297	2253.61	110.438
2255.16	8.27057	2255.16	109.671
2256.71	9.23848	2256.71	111.197
2258.25	9.48469	2258.25	107.941
2259.8	8.79272	2259.8	108.75
2261.34	9.42566	2261.34	111.017
2262.89	9.47435	2262.89	109.657
2264.43	9.68466	2264.43	109.019
2265.98	9.10172	2265.98	109.585
2267.52	8.91788	2267.52	109.463
2269.07	9.46279	2269.07	110.158
2270.61	8.64786	2270.61	110.239
2272.16	7.76375	2272.16	109.306
2273.7	8.37185	2273.7	108.831
2275.25	8.68704	2275.25	108.254
2276.79	10.1125	2276.79	109.403
2278.34	9.62662	2278.34	109.584
2279.88	9.09663	2279.88	108.372
2281.43	8.13548	2281.43	109.823
2282.98	7.10938	2282.98	108.912
2284.52	8.8319	2284.52	108.599
2286.07	8.81149	2286.07	109.318
2287.61	9.13895	2287.61	109.138
2289.16	9.54074	2289.16	109.586
2290.7	8.87591	2290.7	109.265
2292.25	10.8214	2292.25	108.861
2293.79	8.65994	2293.79	109.727
2295.34	9.03405	2295.34	109.701
2296.88	9.08397	2296.88	108.49
2298.43	9.36424	2298.43	109.539
2299.97	9.74679	2299.97	109.135
2301.52	8.40356	2301.52	109.343
2303.06	8.23332	2303.06	108.231
2304.61	9.12706	2304.61	108.854
2306.16	9.01233	2306.16	109.516
2307.7	8.70049	2307.7	108.73
2309.25	9.29231	2309.25	108.78
2310.79	8.40953	2310.79	109.938
2312.34	9.63264	2312.34	109.68
2313.88	7.5311	2313.88	108.944
2315.43	8.08412	2315.43	110.221
2316.97	8.51303	2316.97	109.811
2318.52	8.3273	2318.52	109.609
2320.06	8.77788	2320.06	109.261
2321.61	8.33555	2321.61	109.957
2323.15	6.58873	2323.15	109.601
2324.7	9.36108	2324.7	109.615
2326.24	9.24272	2326.24	109.335
2327.79	9.39968	2327.79	109.792
2329.33	10.6115	2329.33	109.033
2330.88	9.83479	2330.88	109.738
2332.43	8.7313	2332.43	110.262
2333.97	8.04949	2333.97	109.636
2335.52	8.76192	2335.52	110.06
2337.06	8.07849	2337.06	109.845
2338.61	7.70771	2338.61	109.147
2340.15	8.53448	2340.15	108.636
2341.7	9.12616	2341.7	109.643
2343.24	6.67913	2343.24	109.898
2344.79	9.23534	2344.79	108.684
2346.33	8.80882	2346.33	109.716
2347.88	8.31281	2347.88	109.017
2349.42	9.28311	2349.42	109.219
2350.97	9.3462	2350.97	109.401
2352.51	8.37205	2352.51	109.765
2354.06	9.70742	2354.06	109.742
2355.61	9.14041	2355.61	108.813
2357.15	8.62214	2357.15	109.273
2358.7	8.99438	2358.7	109.384
2360.24	8.01109	2360.24	108.13
2361.79	9.67582	2361.79	109.7
2363.33	9.79424	2363.33	108.82
2364.88	9.65062	2364.88	109.841
2366.42	9.95334	2366.42	110.144
2367.97	8.89196	2367.97	109.992
2369.51	8.82129	2369.51	110.918
2371.06	9.4672	2371.06	111.033
2372.6	10.3305	2372.6	110.229
2374.15	10.7326	2374.15	110.502
2375.69	10.5457	2375.69	109.862
2377.24	8.87076	2377.24	109.907
2378.78	9.80226	2378.78	110.626
2380.33	10.1806	2380.33	110.814
2381.88	9.91255	2381.88	110.537
2383.42	9.57626	2383.42	110.763
2384.97	11.1162	2384.97	110.748
2386.51	9.94001	2386.51	110.24
2388.06	9.78065	2388.06	111.502
2389.6	10.8382	2389.6	110.956
2391.15	10.1338	2391.15	110.227
2392.69	10.0456	2392.69	110.18
2394.24	9.16543	2394.24	110.595
2395.78	10.6257	2395.78	110.391
2397.33	10.0673	2397.33	110.933
2398.87	10.0043	2398.87	111.172
2400.42	10.833	2400.42	109.722
2401.96	11.1705	2401.96	110.296
2403.51	10.4721	2403.51	110.903
2405.05	9.78317	2405.05	110.888
2406.6	11.531	2406.6	111.353
2408.15	10.4865	2408.15	110.956
2409.69	10.9545	2409.69	110.435
2411.24	10.9116	2411.24	110.546
2412.78	10.4208	2412.78	110.899
2414.33	11.0151	2414.33	111.494
2415.87	11.1087	2415.87	111.423
2417.42	11.7287	2417.42	109.953
2418.96	10.8291	2418.96	110.784
2420.51	10.1396	2420.51	110.098
2422.05	9.81596	2422.05	110.974
2423.6	10.9023	2423.6	112.059
2425.14	10.7259	2425.14	111.851
2426.69	10.056	2426.69	111.607
2428.23	9.65543	2428.23	111.756
2429.78	9.36763	2429.78	111.837
2431.33	10.2296	2431.33	111.836
2432.87	10.072	2432.87	111.994
2434.42	11.3347	2434.42	111.644
2435.96	11.2157	2435.96	110.726
2437.51	10.7716	2437.51	111.55
2439.05	9.80792	2439.05	111.766
2440.6	9.96638	2440.6	112.592
2442.14	10.4227	2442.14	113.086
2443.69	11.1535	2443.69	112.092
2445.23	11.2335	2445.23	111.413
2446.78	11.9411	2446.78	111.497
2448.32	10.5764	2448.32	111.186
2449.87	11.1389	2449.87	109.999
2451.41	11.7527	2451.41	110.692
2452.96	10.2756	2452.96	111.675
2454.5	11.2325	2454.5	111.794
2456.05	11.4475	2456.05	111.97
2457.6	11.0287	2457.6	111.59
2459.14	10.6501	2459.14	111.938
2460.69	10.6017	2460.69	111.726
2462.23	10.29	2462.23	112.287
2463.78	11.6106	2463.78	111.537
2465.32	11.125	2465.32	111.46
2466.87	11.2537	2466.87	111.561
2468.41	11.5856	2468.41	111.449
2469.96	10.5968	2469.96	111.572
2471.5	10.6447	2471.5	111.686
2473.05	11.4185	2473.05	111.524
2474.59	11.1787	2474.59	112.261
2476.14	11.9598	2476.14	112.206
2477.68	10.7595	2477.68	111.76
2479.23	11.5468	2479.23	110.859
2480.78	12.1562	2480.78	111.405
2482.32	12.1804	2482.32	111.189
2483.87	12.0052	2483.87	111.558
2485.41	11.255	2485.41	111.055
2486.96	10.6633	2486.96	112.417
2488.5	11.2005	2488.5	113.16
2490.05	9.78235	2490.05	112.233
2491.59	11.4741	2491.59	111.676
2493.14	11.7931	2493.14	111.211
2494.68	11.2851	2494.68	111.63
2496.23	11.8092	2496.23	111.893
2497.77	11.586	2497.77	111.622
2499.32	11.7926	2499.32	111.8
2500.86	11.5689	2500.86	110.155
2502.41	11.3006	2502.41	111.998
2503.95	10.8768	2503.95	112.427
2505.5	11.7736	2505.5	112.103
2507.05	11.588	2507.05	111.495
2508.59	11.9594	2508.59	111.829
2510.14	12.1297	2510.14	111.707
2511.68	12.1774	2511.68	112.016
2513.23	11.5866	2513.23	112.494
2514.77	12.8522	2514.77	112.579
2516.32	11.4594	2516.32	111.524
2517.86	12.6617	2517.86	111.24
2519.41	12.2983	2519.41	112.239
2520.95	12.27	2520.95	112.179
2522.5	13.1928	2522.5	112.502
2524.04	12.3106	2524.04	112.128
2525.59	11.5799	2525.59	112.634
2527.13	11.0767	2527.13	112.778
2528.68	12.0677	2528.68	112.411
2530.23	11.7748	2530.23	111.945
2531.77	12.4807	2531.77	111.653
2533.32	12.801	2533.32	112.385
2534.86	13.1101	2534.86	112.65
2536.41	13.3639	2536.41	111.979
2537.95	12.8268	2537.95	112.462
2539.5	12.8371	2539.5	112.647
2541.04	13.3021	2541.04	113.108
2542.59	10.5087	2542.59	113.354
2544.13	13.4343	2544.13	113.094
2545.68	13.3903	2545.68	113.239
2547.22	12.6042	2547.22	112.938
2548.77	12.3097	2548.77	113.915
2550.31	13.3842	2550.31	113.799
2551.86	13.9182	2551.86	113.349
2553.41	12.7135	2553.41	113.189
2554.95	13.7381	2554.95	113.752
2556.5	13.8677	2556.5	113.503
2558.04	13.3876	2558.04	112.706
2559.59	14.336	2559.59	113.531
2561.13	14.1371	2561.13	113.618
2562.68	14.0334	2562.68	113.751
2564.22	13.7262	2564.22	113.548
2565.77	14.1549	2565.77	113.344
2567.31	14.9051	2567.31	114.428
2568.86	14.5793	2568.86	114.32
2570.4	14.1342	2570.4	114.817
2571.95	12.7018	2571.95	114.419
2573.49	14.414	2573.49	114.31
2575.04	15.5233	2575.04	114.673
2576.58	14.0781	2576.58	115.339
2578.13	15.505	2578.13	115.43
2579.68	15.1081	2579.68	114.002
2581.22	14.9863	2581.22	114.823
2582.77	14.6428	2582.77	114.283
2584.31	15.6808	2584.31	113.617
2585.86	16.3909	2585.86	114.859
2587.4	16.0019	2587.4	115.757
2588.95	15.7976	2588.95	114.945
2590.49	14.9883	2590.49	115.707
2592.04	15.9252	2592.04	116.15
2593.58	17.4086	2593.58	115.59
2595.13	15.3576	2595.13	115.729
2596.67	16.0658	2596.67	116.387
2598.22	16.119	2598.22	115.871
2599.76	17.9727	2599.76	116.331
2601.31	16.9404	2601.31	116.667
2602.86	18.1524	2602.86	116.955
2604.4	17.9456	2604.4	116.386
2605.95	17.9596	2605.95	117.389
2607.49	17.6929	2607.49	117.258
2609.04	18.4517	2609.04	116.891
2610.58	18.1475	2610.58	116.745
2612.13	19.0998	2612.13	117.284
2613.67	19.329	2613.67	119.309
2615.22	20.1477	2615.22	116.678
2616.76	18.9677	2616.76	118.831
2618.31	19.7341	2618.31	118.939
2619.85	19.2394	2619.85	119.397
2621.4	20.111	2621.4	119.804
2622.94	21.0646	2622.94	120.36
2624.49	22.2873	2624.49	120.086
2626.03	20.4364	2626.03	119.893
2627.58	21.9511	2627.58	120.282
2629.13	21.6218	2629.13	120.016
2630.67	21.792	2630.67	121.037
2632.22	22.3151	2632.22	121.153
2633.76	22.4689	2633.76	121.173
2635.31	23.5939	2635.31	122.301
2636.85	22.7001	2636.85	122.412
2638.4	23.7019	2638.4	122.194
2639.94	23.7389	2639.94	123.793
2641.49	24.7199	2641.49	123.441
2643.03	25.6512	2643.03	123.875
2644.58	24.5816	2644.58	124.301
2646.12	24.1119	2646.12	124.022
2647.67	25.936	2647.67	125.029
2649.21	26.0023	2649.21	125.463
2650.76	27.1183	2650.76	125.357
2652.3	26.0721	2652.3	127.103
2653.85	26.8123	2653.85	127.333
2655.4	27.3636	2655.4	128.499
2656.94	28.0465	2656.94	128.788
2658.49	26.5843	2658.49	129.473
2660.03	27.5475	2660.03	129.487
2661.58	27.233	2661.58	130.36
2663.12	28.0251	2663.12	131.264
2664.67	29.1845	2664.67	131.599
2666.21	27.9643	2666.21	131.795
2667.76	26.9685	2667.76	131.552
2669.3	28.5873	2669.3	131.088
2670.85	28.9626	2670.85	132.894
2672.39	28.5409	2672.39	133.459
2673.94	29.8669	2673.94	133.424
2675.48	28.2735	2675.48	134.099
2677.03	27.703	2677.03	134.959
2678.58	27.3736	2678.58	133.504
2680.12	27.1984	2680.12	134.256
2681.67	28.5177	2681.67	134.761
2683.21	28.0607	2683.21	134.77
2684.76	27.565	2684.76	135.169
2686.3	27.9113	2686.3	134.316
2687.85	28.6024	2687.85	134.368
2689.39	28.6441	2689.39	134.013
2690.94	26.5208	2690.94	135.775
2692.48	27.7786	2692.48	135.061
2694.03	27.7707	2694.03	135.721
2695.57	27.6776	2695.57	133.531
2697.12	26.1591	2697.12	134.133
2698.66	24.5318	2698.66	133.858
2700.21	25.53	2700.21	132.09
2701.75	23.8779	2701.75	132.141
2703.3	24.7793	2703.3	134.143
2704.85	25.7712	2704.85	131.119
2706.39	24.7756	2706.39	130.995
2707.94	25.459	2707.94	131.536
2709.48	25.0319	2709.48	130.964
2711.03	23.523	2711.03	130.072
2712.57	22.5944	2712.57	130.053
2714.12	22.714	2714.12	129.989
2715.66	22.8181	2715.66	129.89
2717.21	23.1375	2717.21	128.239
2718.75	22.8374	2718.75	126.912
2720.3	21.3134	2720.3	128.025
2721.84	21.3704	2721.84	126.845
2723.39	21.5528	2723.39	125.896
2724.93	20.9197	2724.93	126.453
2726.48	19.9064	2726.48	126.455
2728.03	20.1326	2728.03	125.416
2729.57	20.1188	2729.57	124.408
2731.12	19.921	2731.12	123.777
2732.66	19.8668	2732.66	123.816
2734.21	19.2812	2734.21	122.26
2735.75	18.9774	2735.75	123.484
2737.3	18.7529	2737.3	122.534
2738.84	18.2376	2738.84	121.62
2740.39	17.6822	2740.39	122.124
2741.93	17.9919	2741.93	121.04
2743.48	17.7151	2743.48	121.658
2745.02	17.3954	2745.02	121.361
2746.57	18.2752	2746.57	121.056
2748.11	17.5755	2748.11	121.263
2749.66	17.4958	2749.66	119.527
2751.2	16.9219	2751.2	120.299
2752.75	16.6466	2752.75	119.834
2754.3	16.9427	2754.3	119.345
2755.84	16.876	2755.84	118.926
2757.39	17.0228	2757.39	119.501
2758.93	17.0908	2758.93	119.763
2760.48	16.7307	2760.48	118.297
2762.02	16.7981	2762.02	117.65
2763.57	15.0749	2763.57	118.24
2765.11	15.2345	2765.11	117.325
2766.66	16.1538	2766.66	116.117
2768.2	15.6403	2768.2	117.753
2769.75	15.1016	2769.75	116.899
2771.29	14.7216	2771.29	117.39
2772.84	15.8191	2772.84	117.455
2774.38	14.8229	2774.38	115.48
2775.93	15.858	2775.93	115.825
2777.48	15.0964	2777.48	117.067
2779.02	15.0468	2779.02	117.723
2780.57	16.3826	2780.57	116.576
2782.11	15.5571	2782.11	115.522
2783.66	15.6807	2783.66	116.703
2785.2	17.0891	2785.2	115.483
2786.75	15.0376	2786.75	115.979
2788.29	15.1058	2788.29	116.091
2789.84	16.0211	2789.84	115.227
2791.38	15.8394	2791.38	115.487
2792.93	14.329	2792.93	116.465
2794.47	15.8515	2794.47	115.915
2796.02	13.9745	2796.02	115.202
2797.56	14.8898	2797.56	116.515
2799.11	15.2325	2799.11	114.403
2800.65	15.2689	2800.65	114.29
2802.2	14.7455	2802.2	115.056
2803.75	15.2899	2803.75	115.684
2805.29	16.2985	2805.29	115.381
2806.84	14.4403	2806.84	114.796
2808.38	13.1753	2808.38	114.726
2809.93	14.2146	2809.93	115.532
2811.47	15.0001	2811.47	115.353
2813.02	14.6959	2813.02	114.304
2814.56	14.329	2814.56	115.523
2816.11	14.6205	2816.11	115.438
2817.65	14.399	2817.65	114.759
2819.2	14.4247	2819.2	116.254
2820.74	14.3599	2820.74	115.504
2822.29	14.2885	2822.29	115.397
2823.83	14.3519	2823.83	115.062
2825.38	13.7683	2825.38	114.159
2826.93	14.8998	2826.93	113.502
2828.47	14.5079	2828.47	115.169
2830.02	14.4649	2830.02	114.768
2831.56	14.5521	2831.56	113.712
2833.11	13.7932	2833.11	115.626
2834.65	15.5336	2834.65	114.336
2836.2	14.9806	2836.2	115.453
2837.74	14.7484	2837.74	115.386
2839.29	14.8688	2839.29	115.75
2840.83	14.2582	2840.83	115.421
2842.38	15.2014	2842.38	115.702
2843.92	13.898	2843.92	113.731
2845.47	15.5375	2845.47	114.283
2847.01	15.094	2847.01	115.291
2848.56	14.9261	2848.56	115.842
2850.1	14.1645	2850.1	115.489
2851.65	13.9754	2851.65	114.414
2853.2	16.2908	2853.2	115.225
2854.74	14.7363	2854.74	115.464
2856.29	14.8825	2856.29	115.83
2857.83	15.2585	2857.83	115.268
2859.38	15.3427	2859.38	114.808
2860.92	13.788	2860.92	114.763
2862.47	14.5072	2862.47	114.945
2864.01	14.3348	2864.01	113.482
2865.56	13.4445	2865.56	114.351
2867.1	13.9727	2867.1	113.731
2868.65	15.2118	2868.65	115.091
2870.19	13.5593	2870.19	114.912
2871.74	15.0481	2871.74	115.486
2873.28	16.0235	2873.28	115.812
2874.83	15.3377	2874.83	115.951
2876.38	16.0271	2876.38	115.171
2877.92	14.3539	2877.92	114.459
2879.47	16.018	2879.47	115.694
2881.01	16.0181	2881.01	115.684
2882.56	15.8583	2882.56	115.59
2884.1	15.2594	2884.1	115.278
2885.65	15.245	2885.65	115.51
2887.19	17.2222	2887.19	115.793
2888.74	16.3331	2888.74	115.319
2890.28	16.4511	2890.28	114.844
2891.83	15.9586	2891.83	114.679
2893.37	16.6471	2893.37	116.222
2894.92	16.5348	2894.92	115.978
2896.46	15.9334	2896.46	116.51
2898.01	15.3965	2898.01	115.059
2899.55	15.0509	2899.55	117.003
2901.1	15.6603	2901.1	116.049
2902.65	15.8885	2902.65	115.71
2904.19	15.5598	2904.19	116.275
2905.74	15.147	2905.74	115.099
2907.28	16.5167	2907.28	116.672
2908.83	15.9815	2908.83	114.487
2910.37	14.807	2910.37	115.452
2911.92	15.0041	2911.92	115.925
2913.46	15.5397	2913.46	115.176
2915.01	17.0818	2915.01	118.392
2916.55	15.4706	2916.55	116.351
2918.1	15.2647	2918.1	116.19
2919.64	15.1446	2919.64	115.987
2921.19	14.7505	2921.19	115.668
2922.73	14.3812	2922.73	115.242
2924.28	15.8843	2924.28	116.502
2925.82	15.7181	2925.82	115.45
2927.37	15.0474	2927.37	116.058
2928.92	15.3286	2928.92	115.686
2930.46	16.2195	2930.46	116.471
2932.01	16.1233	2932.01	115.82
2933.55	14.5812	2933.55	117.205
2935.1	15.3003	2935.1	117.224
2936.64	14.731	2936.64	116.902
2938.19	14.9648	2938.19	115
2939.73	15.9773	2939.73	117.065
2941.28	14.7062	2941.28	115.625
2942.82	15.4837	2942.82	115.32
2944.37	15.173	2944.37	116.439
2945.91	14.7756	2945.91	116.078
2947.46	15.4311	2947.46	116.086
2949	14.6439	2949	116.071
2950.55	15.3548	2950.55	115.647
2952.1	15.4117	2952.1	115.786
2953.64	14.8954	2953.64	115.225
2955.19	16.4531	2955.19	115.122
2956.73	14.8091	2956.73	113.606
2958.28	13.4156	2958.28	114.46
2959.82	15.0861	2959.82	114.48
2961.37	14.2534	2961.37	114.824
2962.91	14.0434	2962.91	115.553
2964.46	12.7058	2964.46	114.661
2966	13.7911	2966	115.332
2967.55	12.3141	2967.55	115.335
2969.09	14.4731	2969.09	115.596
2970.64	15.5536	2970.64	114.001
2972.18	14.4144	2972.18	113.364
2973.73	13.2731	2973.73	114.584
2975.27	14.6576	2975.27	112.965
2976.82	13.2325	2976.82	113.354
2978.37	13.4234	2978.37	113.839
2979.91	14.2747	2979.91	114.06
2981.46	11.9121	2981.46	113.73
2983	12.7178	2983	113.743
2984.55	13.6165	2984.55	114.483
2986.09	12.8769	2986.09	113.631
2987.64	12.9505	2987.64	112.625
2989.18	12.1571	2989.18	112.817
2990.73	13.776	2990.73	113.175
2992.27	14.0071	2992.27	114.148
2993.82	14.1838	2993.82	112.95
2995.36	14.4106	2995.36	113.082
2996.91	14.4987	2996.91	113.018
2998.45	9.45226	2998.45	111.353
3000	11.8258	3000	113.043

## Sheet: Fig. 2C
MGC		OMGC
X: Energy loss (eV)	Y: Intensity (arb. units)	X: Energy loss (eV)	Y: Intensity (arb. units)
270.257	0.50067	270.323	0.0991
270.682	0.49863	270.638	0.09612
271.1	0.50123	271.041	0.0982
271.504	0.50156	271.414	0.09778
271.908	0.50123	271.716	0.09568
272.282	0.49733	272.08	0.09601
272.743	0.50026	272.501	0.09655
273.12	0.49709	272.878	0.09655
273.498	0.50026	273.299	0.09449
273.929	0.50123	273.702	0.09508
274.333	0.50095	274.105	0.09669
274.737	0.50123	274.526	0.09688
275.141	0.4983	274.911	0.09703
275.545	0.50123	275.284	0.09705
275.922	0.50221	275.748	0.09669
276.367	0.50188	276.121	0.0982
276.758	0.50123	276.524	0.09839
277.162	0.50162	276.897	0.09791
277.566	0.50318	277.423	0.09791
277.97	0.50318	277.975	0.09839
278.374	0.50318	278.378	0.09839
278.778	0.50318	278.781	0.09908
279.182	0.50396	279.184	0.09947
279.587	0.50455	279.588	0.09839
279.991	0.50514	279.991	0.10103
280.385	0.50684	280.394	0.10649
280.809	0.51343	280.797	0.11293
281.194	0.52118	281.218	0.12333
281.457	0.53371	281.472	0.13425
281.706	0.54666	281.623	0.14621
281.884	0.56006	281.782	0.15641
282.032	0.57356	281.857	0.1646
282.119	0.5845	281.946	0.17609
282.203	0.59417	282.105	0.19976
282.281	0.6071	282.107	0.18743
282.358	0.6193	282.194	0.21223
282.436	0.62942	282.283	0.22414
282.484	0.63589	282.356	0.23482
282.514	0.64838	282.409	0.24573
282.55	0.65865	282.484	0.25656
282.587	0.66833	282.509	0.2675
282.678	0.67882	282.565	0.27904
282.685	0.68825	282.645	0.29158
282.733	0.7026	282.663	0.3034
282.82	0.72409	282.669	0.31599
282.82	0.71453	282.75	0.32858
282.85	0.73663	282.825	0.33911
282.9	0.74712	282.847	0.35028
282.918	0.75645	282.893	0.36751
282.935	0.76776	282.905	0.37955
282.981	0.7762	282.974	0.39561
282.999	0.78919	282.984	0.40844
283.075	0.79689	283.055	0.42552
283.08	0.80762	283.153	0.44284
283.081	0.81753	283.216	0.46454
283.125	0.82671	283.216	0.4552
283.173	0.8386	283.234	0.47645
283.224	0.8486	283.319	0.48886
283.242	0.85771	283.377	0.51216
283.305	0.87002	283.377	0.50088
283.305	0.89153	283.397	0.52489
283.332	0.88275	283.444	0.53748
283.345	0.9008	283.538	0.54822
283.385	0.91046	283.556	0.55827
283.42	0.92248	283.672	0.5692
283.439	0.93056	283.7	0.59226
283.466	0.93915	283.7	0.5807
283.484	0.95344	283.71	0.60329
283.64	0.9774	283.803	0.61401
283.64	0.96813	283.861	0.62368
283.641	0.98813	283.881	0.63433
283.709	0.99643	283.966	0.64463
283.732	1.00723	284.04	0.6536
283.783	1.01643	284.121	0.66271
283.79	1.02463	284.193	0.67321
283.81	1.03668	284.455	0.68236
283.87	1.05039	284.788	0.67766
283.888	1.06413	284.964	0.66774
283.978	1.07855	285.013	0.65654
284.059	1.0888	285.171	0.6447
284.126	1.1023	285.322	0.63128
284.194	1.11225	285.404	0.61959
284.436	1.11856	285.572	0.60503
284.656	1.10815	285.661	0.59099
284.759	1.098	285.816	0.57969
284.852	1.08696	285.977	0.5659
284.975	1.06148	286.128	0.55627
285.002	1.07358	286.28	0.54301
285.083	1.05058	286.37	0.52931
285.164	1.04055	286.532	0.51529
285.256	1.02565	286.763	0.5026
285.359	1.00058	287.023	0.49011
285.36	1.01294	287.301	0.48252
285.406	0.99194	287.62	0.48004
285.505	0.97903	288.114	0.48675
285.662	0.96683	288.309	0.49862
285.729	0.95632	288.47	0.50903
285.837	0.94634	288.577	0.52017
285.972	0.93661	288.685	0.53277
286.214	0.92585	288.739	0.54402
286.487	0.91739	288.846	0.55575
286.861	0.91807	288.954	0.56826
287.265	0.92227	288.973	0.58016
287.599	0.933	289.119	0.59274
287.815	0.9454	289.192	0.60847
288.09	0.95867	289.303	0.62067
288.304	0.97224	289.32	0.63381
288.356	0.98326	289.384	0.64531
288.526	0.99496	289.442	0.6562
288.693	1.0077	289.456	0.67194
288.795	1.02033	289.597	0.6989
288.859	1.03203	289.597	0.68496
288.922	1.04375	289.626	0.71377
288.955	1.054	289.706	0.72581
289.043	1.06292	289.747	0.73922
289.124	1.07351	289.793	0.7502
289.182	1.08418	289.827	0.76163
289.245	1.09562	289.908	0.77191
289.344	1.10794	289.918	0.78231
289.441	1.11986	289.988	0.79216
289.48	1.13025	290.081	0.81137
289.496	1.14326	290.083	0.80289
289.609	1.15563	290.089	0.82211
289.65	1.1758	290.101	0.83353
289.65	1.1667	290.19	0.84485
289.738	1.18922	290.248	0.85764
289.771	1.20012	290.288	0.87011
289.825	1.21176	290.323	0.8811
289.852	1.22427	290.351	0.89071
289.944	1.23904	290.415	0.90074
289.973	1.25061	290.432	0.91266
290.062	1.26189	290.513	0.92291
290.088	1.27388	290.571	0.93559
290.152	1.2846	290.633	0.94958
290.215	1.29989	290.64	0.9594
290.31	1.31046	290.726	0.97086
290.313	1.32296	290.795	0.98282
290.33	1.33453	290.833	0.99668
290.404	1.34168	290.875	1.00877
290.429	1.35502	290.962	1.02021
290.498	1.36575	291.077	1.03219
290.539	1.37575	291.198	1.04404
290.569	1.38722	291.278	1.05366
290.619	1.39502	291.379	1.06342
290.727	1.40673	291.547	1.07495
290.805	1.41883	291.688	1.08464
290.889	1.43422	291.958	1.09269
290.943	1.44186	292.292	1.0899
291.032	1.45181	292.488	1.08157
291.104	1.46333	292.73	1.07239
291.226	1.47617	292.81	1.06147
291.428	1.48748	293.041	1.05059
291.641	1.49678	293.2	1.03967
292.034	1.49533	293.455	1.02862
292.346	1.48396	293.536	1.0197
292.6	1.47445	293.847	1.01226
292.802	1.46382	294.1	1.00129
292.963	1.45479	294.354	0.99205
293.166	1.44381	294.665	0.98438
293.428	1.43601	295.068	0.98243
293.662	1.42639	295.437	0.97699
294.055	1.41981	295.632	0.9715
294.459	1.41649	296.035	0.97209
294.863	1.41532	296.439	0.96877
295.267	1.41415	296.748	0.96422
295.671	1.41454	297.178	0.95934
296.075	1.41571	297.602	0.95581
296.479	1.41766	297.957	0.95153
296.884	1.41239	298.401	0.94812
297.288	1.40908	298.777	0.94711
297.692	1.40654	299.18	0.94906
298.096	1.40127	299.572	0.94298
298.5	1.3958	299.986	0.94437
298.904	1.38976	300.389	0.94672
299.308	1.38429	300.792	0.94886
299.713	1.37922	301.222	0.94763
300.117	1.37414	301.572	0.94779
300.521	1.37122	302.002	0.94964
300.925	1.36809	302.392	0.946
301.329	1.364	302.808	0.94125
301.733	1.36068	303.211	0.93696
302.137	1.35521	303.614	0.93132
302.542	1.34663	303.923	0.92616
302.946	1.33745	304.329	0.92347
303.35	1.3318	304.743	0.91998
303.727	1.32298	305.116	0.91498
304.158	1.31501	305.388	0.9099
304.401	1.30509	305.822	0.90888
304.805	1.30018	306.168	0.90762
305.209	1.29296	306.376	0.90178
305.586	1.28541	306.678	0.89529
305.914	1.27625	307.047	0.89071
306.22	1.26858	307.352	0.88152
306.633	1.265	307.508	0.87175
306.937	1.25659	307.757	0.86278
307.283	1.25126	307.998	0.85217
307.466	1.243	308.24	0.84229
307.732	1.23619	308.482	0.83094
308.038	1.2337	308.792	0.81959
308.119	1.22505	309.047	0.8096
308.373	1.21618	309.289	0.79752
308.673	1.20642	309.591	0.78725
308.927	1.19662	309.834	0.77724
309.169	1.18784	310.014	0.76728
309.412	1.17857	310.256	0.75776
309.666	1.1699	310.504	0.74868
309.978	1.16121	310.806	0.73898
310.301	1.15182	311.062	0.72858
310.624	1.14084	311.459	0.71983
310.966	1.13103	311.758	0.70965
311.287	1.12572	312.188	0.70225
311.467	1.11693	312.523	0.69478
311.81	1.11352	312.872	0.6866
311.944	1.1062	313.155	0.67978
312.287	1.1016	313.565	0.67363
312.518	1.09449	314.015	0.66999
312.861	1.09124	314.388	0.66921
313.16	1.08388	314.759	0.66498
313.569	1.08111	315.144	0.66189
313.986	1.07937	315.547	0.65945
314.396	1.07286	315.95	0.65789
314.908	1.06717	316.362	0.65664
315.324	1.06438	316.726	0.65616
315.716	1.0621	317.029	0.65323
316.121	1.06171	317.402	0.65594
316.543	1.05676	317.805	0.65979
316.929	1.05605	318.218	0.65714
317.346	1.05416	318.611	0.66053
317.764	1.05318	319.014	0.66228
318.128	1.05318	319.417	0.66609
318.545	1.05156	319.82	0.67068
318.95	1.05175	320.224	0.6739
319.354	1.05195	320.627	0.67877
319.758	1.05195	321.02	0.68251
320.162	1.05351	321.433	0.6819
320.566	1.05468	321.836	0.68463
320.97	1.05351	322.239	0.68931
321.401	1.05318	322.642	0.69331
321.805	1.05449	323.045	0.69556
322.171	1.05351	323.392	0.70315
322.587	1.05546	323.834	0.70868
322.979	1.05546	324.354	0.70727
323.395	1.05546	324.906	0.7098
323.834	1.05546	325.384	0.71293
324.203	1.05936	325.787	0.71293
324.619	1.05658	326.18	0.71385
325.012	1.05507	326.593	0.71312
325.416	1.05468	326.978	0.7129
325.82	1.05384	327.337	0.709
326.224	1.05195	327.722	0.70892
326.628	1.05156	328.125	0.70717
327.032	1.04831	328.576	0.70563
327.454	1.04451	328.982	0.70129
327.806	1.04138	329.358	0.69678
328.235	1.0379	329.764	0.69266
328.568	1.03517	330.151	0.6869
328.938	1.03204	330.509	0.68552
329.226	1.02605	330.74	0.67799
329.584	1.02229	331.034	0.66906
329.78	1.01863	331.437	0.66463
330.154	1.01631	331.88	0.6635
330.457	1.0096	332.11	0.65695
330.82	1.00723	332.444	0.65444
331.166	1.00249	332.675	0.64816
331.524	0.99887	333.013	0.64543
331.747	0.99399	333.315	0.64055
332.111	0.99269	333.641	0.63395
332.517	0.98855	333.982	0.62865
332.906	0.98423	334.287	0.62473
333.307	0.97984	334.626	0.62286
333.579	0.97464	334.928	0.61737
333.983	0.97238	335.266	0.61443
334.295	0.96723	335.645	0.60858
334.699	0.9643	335.987	0.60136
335.088	0.96049	336.286	0.59408
335.456	0.95615	336.705	0.59036
335.829	0.95366	337.111	0.58688
336.235	0.9491	337.524	0.58558
336.564	0.94276	337.754	0.57902
336.92	0.93935	338.123	0.57739
337.263	0.93628	338.491	0.57791
337.736	0.93405	338.722	0.57052
338.088	0.92872	339.09	0.56988
338.475	0.92861	339.493	0.56744
338.937	0.9261	339.87	0.56659
339.318	0.92154	340.306	0.56046
339.722	0.92081	340.783	0.56081
340.126	0.92081	341.169	0.55863
340.561	0.91849	341.527	0.55483
340.908	0.91528	341.894	0.55689
341.197	0.91203	342.253	0.5518
341.581	0.91456	342.638	0.55061
341.974	0.90966	343.041	0.55085
342.336	0.90487	343.444	0.55036
342.713	0.90715	343.82	0.54984
343.117	0.90552	344.25	0.54685
343.556	0.90213	344.654	0.54451
343.952	0.90032
344.329	0.89797
344.723	0.89654

## Sheet: Fig. 2D
MGC		OMGC
X: Binding energy (eV)	Y: Intensity (arb. units)	X: Binding energy (eV)	Y: Intensity (arb. units)
203.964	105.4	201.753	6.27844
206.864	105.4	204.931	5.91615
209.764	105.4	207.831	5.8496
212.664	105.4	210.731	5.8496
215.564	105.4	213.631	5.94942
218.464	105.4	216.531	5.88287
221.364	105.4	219.431	6.04923
224.264	105.4	222.331	6.04923
227.164	105.4	225.231	6.04923
230.064	105.4	228.131	6.04923
232.964	105.4	231.031	6.04923
235.864	105.4	233.931	6.04923
238.764	105.4	236.831	6.04923
241.665	105.4	239.731	6.01596
244.565	105.4	242.631	6.01596
247.465	105.4	245.531	6.04923
250.365	105.4	248.431	6.04923
253.265	105.433	251.331	5.98269
256.165	105.4	254.231	6.04923
259.065	105.4	257.131	6.04923
261.965	105.4	260.032	6.04923
264.865	105.4	262.932	6.04923
267.765	105.4	265.832	6.04923
270.665	105.4	268.732	6.24887
273.565	105.4	271.632	6.35977
276.465	105.777	274.532	6.07142
278.745	106.349	277.432	6.33759
279.709	107.87	279.703	7.13803
279.934	109.363	280.779	8.71846
280.284	110.937	280.889	10.5001
280.332	115.604	280.925	14.2705
280.332	114.007	280.936	12.3044
280.332	112.41	281.218	15.9644
280.442	117.616	281.299	25.2362
280.815	124.964	281.299	23.6392
280.815	123.367	281.299	22.0421
280.815	121.77	281.299	20.445
280.815	119.927	281.299	18.848
280.932	128.134	281.299	17.2509
280.949	126.714	281.444	27.3568
281.299	153.623	281.661	29.1402
281.299	152.026	281.782	38.4564
281.299	150.429	281.782	36.8593
281.299	148.832	281.782	35.2623
281.299	147.234	281.782	33.6652
281.299	145.637	281.782	32.0681
281.299	144.04	281.782	30.4711
281.299	142.443	281.879	40.5592
281.299	140.846	282.265	63.6102
281.299	139.249	282.265	62.0132
281.299	137.652	282.265	60.4161
281.299	136.055	282.265	58.819
281.299	134.458	282.265	57.2219
281.299	132.861	282.265	55.6249
281.299	131.264	282.265	54.0278
281.299	129.667	282.265	52.4307
281.395	155.761	282.265	50.8337
281.637	157.731	282.265	49.2366
281.782	171.945	282.265	47.6395
281.782	170.348	282.265	46.0425
281.782	168.751	282.265	44.4454
281.782	167.153	282.265	42.8483
281.782	165.556	282.375	65.8848
281.782	163.959	282.604	67.9755
281.782	162.362	282.749	72.6159
281.782	160.765	282.749	71.0188
281.782	159.168	282.749	69.4218
281.97	173.897	282.845	74.7365
282.185	175.316	283.232	86.2353
282.265	200.514	283.232	84.6383
282.265	198.917	283.232	83.0412
282.265	197.32	283.232	81.4441
282.265	195.723	283.232	79.8471
282.265	194.126	283.232	78.25
282.265	192.529	283.342	88.4858
282.265	190.932	283.377	76.7594
282.265	189.335	285.407	72.9797
282.265	187.738	285.407	71.3826
282.265	186.141	285.407	69.7856
282.265	184.544	285.407	88.8971
282.265	182.947	285.407	87.3001
282.265	181.35	285.407	85.703
282.265	179.753	285.514	75.2333
282.265	178.155	285.649	68.0909
282.265	176.558	285.649	66.5382
282.41	202.608	285.649	84.0394
282.576	206.326	285.649	82.4423
282.578	204.385	285.649	80.8452
282.628	208.374	285.649	79.2482
283.751	209.811	285.649	77.6511
284.646	153.667	285.962	64.6552
284.875	173.169	285.962	62.8117
284.888	155.244	285.962	61.2146
284.888	156.595	286.203	59.2183
284.924	199.68	286.203	57.6212
284.995	208.623	286.203	56.0241
285.094	152.07	286.203	54.4271
285.105	201.79	286.203	52.83
285.129	171.26	286.651	38.656
285.129	169.416	286.651	37.059
285.129	167.819	286.651	51.2329
285.129	166.222	286.755	40.871
285.129	164.625	286.893	35.4486
285.129	163.028	286.893	49.6802
285.129	161.431	286.893	48.0832
285.129	159.834	286.893	46.4861
285.129	158.236	286.893	44.889
285.165	198.163	286.893	43.292
285.165	196.566	287.292	26.012
285.165	194.969	287.34	33.8515
285.165	193.372	287.374	24.2729
285.165	191.775	287.582	32.2012
285.165	190.178	287.582	30.6042
285.165	188.581	287.582	29.0071
285.165	186.984	287.582	27.5431
285.165	185.387	287.582	22.7353
285.165	183.79	287.893	20.8696
285.165	182.192	288.645	18.8657
285.165	180.595	290.026	17.2657
285.165	178.998	291.159	15.4054
285.165	177.401	293.516	14.3229
285.165	175.804	296.343	14.6304
285.165	174.606	298.439	15.713
285.165	207.299	299.775	17.1501
285.165	205.702	301.792	18.8125
285.407	203.748	303.818	20.4289
285.478	150.384	306.119	21.4556
285.962	148.787	309.332	22.0532
286.409	147.19	312.122	22.0502
286.409	145.593	314.759	21.5299
286.409	143.996	317.549	21.4765
286.409	142.399	319.975	21.5541
286.409	140.802	322.517	21.1085
286.409	137.288	325.175	21.1992
286.615	139.338	327.628	20.9552
286.651	135.833	330.08	21.0217
286.651	134.236	332.98	21.177
286.651	132.639	335.433	21.3964
287.099	131.042	337.885	21.0328
287.752	129.406	340.544	21.3046
289.528	127.866	342.441	20.686
290.567	125.893	345.1	20.8221
290.655	123.842	348	20.9552
291.292	121.87	350.658	21.0365
292.512	120.027	353.352	20.928
294.107	118.532	355.939	20.7359
296.179	117.245	358.15	20.7888
298.19	118.417	361.05	20.8393
299.907	120.04	363.708	20.8388
301.357	121.785	366.402	20.7753
303.242	123.607	368.506	20.3834
305.176	125.443	370.717	20.4031
307.509	126.961	373.423	20.4362
309.851	128.094	375.743	20.2035
312.751	128.105	378.257	20.2099
315.651	127.948	380.577	20.0172
318.31	127.759	383.283	20.1123
320.691	127.237	386.184	19.8905
323.108	127.227	389.084	19.8572
325.488	126.877	391.984	19.8905
327.905	126.428	395.331	20.1813
330.286	125.896	398.231	21.3262
332.944	126.029	400.684	20.2947
335.845	126.531	403.584	19.8239
338.572	126.6	406.484	19.6465
341.233	126.406	409.722	19.6183
344.133	126.384	413.009	19.6345
346.84	126.402	415.667	19.6576
349.607	126.222	418.567	19.6909
352.204	126.102	421.467	19.6243
354.627	125.705	423.92	19.6132
357.376	125.63	426.578	19.7907
360.083	125.829	428.476	19.4518
362.983	125.563	431.134	19.3581
365.194	125.679	433.954	19.4395
367.575	125.275	437.128	19.5178
369.992	125.364	439.593	19.4542
371.925	124.876	442.18	19.0526
374.583	125.042	444.426	18.8332
377.483	125.031	446.891	19.3714
380.383	125.031	449.098	18.9071
383.283	125.02	451.354	19.2078
386.184	125.031	453.561	18.8125
388.89	125.097	456.268	18.9589
391.21	124.678	459.168	18.9589
393.724	124.778	462.068	19.0254
396.378	124.314	464.968	18.9256
398.923	124.071	467.868	18.9478
401.65	124.498	470.768	18.8147
404.55	124.432	473.668	18.7814
407.451	124.243	476.568	18.7814
410.351	124.288	479.468	18.8258
413.251	124.498	482.175	18.8657
416.426	124.357	484.715	18.6818
419.534	123.966	487.374	18.4163
422.434	123.966	490.344	18.286
425.334	123.966	493.002	18.5596
428.234	123.966	495.902	18.4931
431.134	123.766	498.802	18.5263
434.034	123.866	501.702	18.3156
436.693	124.033	504.602	18.4931
439.074	123.614	507.26	18.6557
441.284	123.678	509.989	18.6458
444.184	123.434	512.529	18.2003
447.084	123.423	515.236	18.2712
449.985	123.168	518.136	18.2934
452.885	123.301	521.036	18.2934
455.612	123.671	523.936	18.3267
458.479	123.234	526.946	19.1585
460.86	122.963	528.19	21.5738
463.518	122.935	528.286	23.8166
466.418	123.034	528.396	26.0791
469.125	123.194	528.769	36.4601
472.289	123.254	528.769	34.3306
475.154	123.185	528.769	32.7336
477.728	122.702	528.769	31.1365
480.435	122.602	528.769	29.5394
483.335	122.835	528.769	28.2085
486.042	122.968	529.736	45.0221
488.362	122.542	529.736	43.4251
490.875	122.702	529.736	41.828
493.763	122.935	529.736	40.2309
496.675	122.662	529.736	38.6339
499.697	122.596	529.929	46.9139
502.634	122.491	530.219	48.6846
505.81	122.416	530.329	50.3981
508.469	122.369	530.582	52.9162
511.369	122.369	532.153	54.4271
514.269	122.369	532.636	44.6229
516.976	122.422	532.636	43.0258
519.296	122.203	532.636	41.4287
522.002	122.169	532.636	39.8317
524.902	122.369	532.842	52.9631
527.762	122.937	532.878	46.634
529.011	124.598	532.878	49.5896
530.908	126.32	532.878	47.9944
533.119	124.742	533.059	51.4326
534.284	123.069	533.083	38.2346
536.986	122.519	533.64	36.4981
539.512	122.315	533.88	34.4903
542.303	122.369	533.88	32.8933
545.203	122.369	533.88	31.2962
548.103	122.436	534.122	29.4704
551.278	122.607	534.196	27.289
554.386	122.635	534.361	25.1658
557.286	122.635	534.742	23.5694
560.186	122.502	535.778	21.6133
563.295	122.188	538.436	21.1548
566.47	122.203	541.336	21.2879
569.37	122.369	544.346	22.2558
572.27	122.369	547.136	22.885
575.17	122.269	550.036	23.7612
578.07	122.302	552.936	24.6928
580.97	122.302	555.836	24.9479
583.628	122.48	558.495	25.0144
586.009	122.12	560.392	24.0495
588.22	122.114	563.259	23.4554
591.12	121.87	565.986	23.8832
594.02	122.058	568.886	23.8832
596.824	122.05	571.786	23.8832
598.37	121.637	574.687	23.9497
600.787	121.837	577.862	24.1215
603.494	121.903	580.97	23.7833
605.814	121.451	583.87	23.8832
608.52	121.57	586.77	23.8499
611.42	121.67	589.67	23.6502
614.127	121.89	592.57	23.5726
616.447	121.451	595.47	23.861
619.154	121.593	598.37	23.5837
622.054	121.615	601.077	23.6569
624.954	121.57	603.204	23.1013
627.854	121.57	605.218	23.7427
630.754	121.371	607.664	23.3448
633.654	121.304	610.454	23.4839
636.554	121.371	613.354	23.6502
639.261	121.637	616.012	23.6502
641.629	121.119	618.357	23.2313
644.481	120.985	621.353	23.3448
647.188	121.304	624.229	23.5357
		627.129	23.4506
		629.787	23.3508
		632.446	23.5671
		635.285	23.437
		638.112	22.885
		641.012	22.8184
		643.912	22.9183
		647.259	22.8517
