# Supplementary material for: Sub-millisecond lithiothermal synthesis of graphitic meso–microporous carbon
Source: Nat Commun. 2024 Apr 25;15:3491. doi: 10.1038/s41467-024-47916-y (PMC11045851; doi:10.1038/s41467-024-47916-y)
Supplement: Supplementary file 3 — Source Data [file 41467_2024_47916_MOESM3_ESM.zip › Source Data-Figure 3.xlsx]

## Sheet: Fig. 3A
1.0V/s		5.0V/s		20.0V/s		50.0V/s		100.0V/s
X: Voltage (V)	Y:Specific capacitance (F/g)	X: Voltage (V)	Y:Specific capacitance (F/g)	X: Voltage (V)	Y:Specific capacitance (F/g)	X: Voltage (V)	Y:Specific capacitance (F/g)	X: Voltage (V)	Y:Specific capacitance (F/g)
0	-185.4	0	-188.3	0	-134.1	0	-127.375	0	-103.787
0.001	-173.88	0.001	-185.5	0.001	-133.725	0.001	-127.375	0.0014	-103.7
0.002	-163.08	0.002	-182.6	0.002	-132.65	0.002	-126.875	0.0028	-103.45
0.003	-152.82	0.003	-179.7	0.003	-131.925	0.003	-126.5	0.0042	-103.112
0.004	-143.82	0.004	-177.1	0.004	-131.05	0.004	-126.125	0.0056	-102.825
0.005	-135.96	0.005	-174.5	0.005	-130.45	0.005	-125.75	0.007	-102.525
0.006	-128.64	0.006	-171.9	0.006	-129.525	0.006	-125.25	0.0084	-102.225
0.007	-122.04	0.007	-169.5	0.007	-128.825	0.007	-124.875	0.0098	-101.938
0.008	-115.62	0.008	-167.1	0.008	-128.05	0.008	-124.463	0.0112	-101.662
0.009	-109.74	0.009	-164.6	0.009	-127.525	0.009	-124.2	0.0126	-101.362
0.01	-104.28	0.01	-162.3	0.01	-126.575	0.01	-123.7	0.014	-101.125
0.011	-99.12	0.011	-160	0.011	-126.05	0.011	-123.325	0.0154	-100.812
0.012	-94.56	0.012	-157.8	0.012	-125.225	0.012	-122.938	0.0168	-100.525
0.013	-90.72	0.013	-155.6	0.013	-124.7	0.013	-122.65	0.0182	-100.25
0.014	-86.88	0.014	-153.6	0.014	-123.95	0.014	-122.175	0.0196	-100
0.015	-82.68	0.015	-151.5	0.015	-123.075	0.015	-121.825	0.021	-99.7
0.016	-78.84	0.016	-149.4	0.016	-122.525	0.016	-121.45	0.0224	-99.4125
0.017	-75.18	0.017	-147.4	0.017	-121.875	0.017	-121.088	0.0238	-99.1375
0.018	-71.88	0.018	-145.3	0.018	-121.075	0.018	-120.7	0.0252	-98.925
0.019	-68.94	0.019	-143.4	0.019	-120.475	0.019	-120.375	0.0266	-98.6
0.02	-66	0.02	-141.3	0.02	-119.7	0.02	-120	0.028	-98.3375
0.021	-63.24	0.021	-139.5	0.021	-119.125	0.021	-119.688	0.0294	-98.05
0.022	-60.12	0.022	-137.6	0.022	-118.45	0.022	-119.3	0.0308	-97.8
0.023	-57.216	0.023	-135.8	0.023	-117.725	0.023	-118.888	0.0322	-97.5375
0.024	-54.654	0.024	-133.8	0.024	-117.1	0.024	-118.537	0.0336	-97.25
0.025	-52.638	0.025	-132	0.025	-116.625	0.025	-118.275	0.035	-96.9625
0.026	-50.442	0.026	-130.4	0.026	-115.825	0.026	-117.838	0.0364	-96.7375
0.027	-48.426	0.027	-128.5	0.027	-115.225	0.027	-117.487	0.0378	-96.4625
0.028	-46.41	0.028	-126.9	0.028	-114.6	0.028	-117.138	0.0392	-96.1875
0.029	-44.4	0.029	-125.2	0.029	-114.05	0.029	-116.85	0.0406	-95.9125
0.03	-42.384	0.03	-123.5	0.03	-113.35	0.03	-116.438	0.042	-95.6625
0.031	-40.554	0.031	-121.8	0.031	-112.65	0.031	-116.062	0.0434	-95.4
0.032	-39.09	0.032	-120.2	0.032	-112.075	0.032	-115.713	0.0448	-95.125
0.033	-37.806	0.033	-118.6	0.033	-111.55	0.033	-115.438	0.0462	-94.85
0.034	-36.522	0.034	-117	0.034	-110.825	0.034	-115.025	0.0476	-94.6125
0.035	-34.692	0.035	-115.3	0.035	-110.325	0.035	-114.737	0.049	-94.3375
0.036	-33.048	0.036	-113.8	0.036	-109.6	0.036	-114.388	0.0504	-94.0625
0.037	-31.212	0.037	-112.2	0.037	-109.175	0.037	-114.037	0.0518	-93.7875
0.038	-29.934	0.038	-110.8	0.038	-108.475	0.038	-113.688	0.0532	-93.5625
0.039	-28.65	0.039	-109.2	0.039	-107.875	0.039	-113.338	0.0546	-93.275
0.04	-27.186	0.04	-107.8	0.04	-107.2	0.04	-113.05	0.056	-93.0125
0.041	-25.902	0.041	-106.3	0.041	-106.7	0.041	-112.662	0.0574	-92.7375
0.042	-24.438	0.042	-104.9	0.042	-106.025	0.042	-112.375	0.0588	-92.5
0.043	-22.608	0.043	-103.5	0.043	-105.55	0.043	-111.987	0.0602	-92.2375
0.044	-21.324	0.044	-102.1	0.044	-104.825	0.044	-111.638	0.0616	-91.975
0.045	-20.226	0.045	-100.6	0.045	-104.425	0.045	-111.388	0.063	-91.7125
0.046	-19.494	0.046	-99.18	0.046	-103.725	0.046	-110.938	0.0644	-91.4625
0.047	-18.582	0.047	-97.84	0.047	-103.1	0.047	-110.65	0.0658	-91.1875
0.048	-17.484	0.048	-96.49	0.048	-102.5	0.048	-110.3	0.0672	-90.9375
0.049	-16.2	0.049	-95.27	0.049	-102	0.049	-110.1	0.0686	-90.6625
0.05	-15.102	0.05	-93.81	0.05	-101.375	0.05	-109.625	0.07	-90.425
0.051	-14.004	0.051	-92.59	0.051	-100.9	0.051	-109.312	0.0714	-90.1625
0.052	-13.452	0.052	-91.25	0.052	-100.175	0.052	-108.987	0.0728	-89.9
0.053	-13.086	0.053	-90.02	0.053	-99.85	0.053	-108.7	0.0742	-89.625
0.054	-12.168	0.054	-88.8	0.054	-99.175	0.054	-108.312	0.0756	-89.4125
0.055	-11.07	0.055	-87.58	0.055	-98.6	0.055	-108.025	0.077	-89.125
0.056	-9.792	0.056	-86.36	0.056	-98.075	0.056	-107.7	0.0784	-88.8875
0.057	-9.06	0.057	-85.14	0.057	-97.6	0.057	-107.412	0.0798	-88.6
0.058	-8.142	0.058	-84.04	0.058	-97.025	0.058	-107.037	0.0812	-88.375
0.059	-7.41	0.059	-82.82	0.059	-96.475	0.059	-106.763	0.0826	-88.1125
0.06	-6.678	0.06	-81.6	0.06	-95.775	0.06	-106.388	0.084	-87.85
0.061	-5.9454	0.061	-80.38	0.061	-95.5	0.061	-106.138	0.0854	-87.6
0.062	-4.8468	0.062	-79.16	0.062	-94.8	0.062	-105.75	0.0868	-87.3375
0.063	-3.7482	0.063	-77.94	0.063	-94.25	0.063	-105.463	0.0882	-87.0875
0.064	-2.8326	0.064	-76.96	0.064	-93.675	0.064	-105.112	0.0896	-86.825
0.065	-2.283	0.065	-75.74	0.065	-93.225	0.065	-104.85	0.091	-86.55
0.066	-1.734	0.066	-74.64	0.066	-92.6	0.066	-104.537	0.0924	-86.325
0.067	-1.1844	0.067	-73.54	0.067	-92.125	0.067	-104.175	0.0938	-86.0625
0.068	-0.45204	0.068	-72.45	0.068	-91.5	0.068	-103.825	0.0952	-85.8
0.069	0.4635	0.069	-71.35	0.069	-91.2	0.069	-103.6	0.0966	-85.55
0.07	1.1958	0.07	-70.25	0.07	-90.5	0.07	-103.25	0.098	-85.3125
0.071	1.9284	0.071	-69.27	0.071	-89.95	0.071	-102.912	0.0994	-85.05
0.072	2.2944	0.072	-68.3	0.072	-89.475	0.072	-102.612	0.1008	-84.8
0.073	2.4774	0.073	-67.2	0.073	-88.875	0.073	-102.412	0.1022	-84.55
0.074	2.844	0.074	-66.22	0.074	-88.525	0.074	-101.963	0.1036	-84.3125
0.075	3.7596	0.075	-65.12	0.075	-87.875	0.075	-101.688	0.105	-84.0375
0.076	4.3086	0.076	-64.02	0.076	-87.325	0.076	-101.388	0.1064	-83.8
0.077	5.0412	0.077	-63.29	0.077	-87.05	0.077	-101.125	0.1078	-83.5375
0.078	5.5908	0.078	-62.19	0.078	-86.375	0.078	-100.75	0.1092	-83.3125
0.079	6.138	0.079	-61.34	0.079	-85.825	0.079	-100.4	0.1106	-83.05
0.08	6.504	0.08	-60.48	0.08	-85.425	0.08	-100.088	0.112	-82.7875
0.081	7.236	0.081	-59.38	0.081	-84.8	0.081	-99.8125	0.1134	-82.5125
0.082	7.968	0.082	-58.53	0.082	-84.55	0.082	-99.5625	0.1148	-82.3
0.083	9.072	0.083	-57.43	0.083	-83.875	0.083	-99.2	0.1162	-82.0375
0.084	9.438	0.084	-56.58	0.084	-83.4	0.084	-98.9375	0.1176	-81.7875
0.085	9.804	0.085	-55.72	0.085	-82.85	0.085	-98.6	0.119	-81.5375
0.086	9.984	0.086	-54.99	0.086	-82.425	0.086	-98.4	0.1204	-81.3125
0.087	10.536	0.087	-54.01	0.087	-81.9	0.087	-98	0.1218	-81.0375
0.088	11.082	0.088	-53.04	0.088	-81.5	0.088	-97.65	0.1232	-80.8
0.089	11.634	0.089	-52.18	0.089	-80.825	0.089	-97.4	0.1246	-80.55
0.09	12.18	0.09	-51.33	0.09	-80.525	0.09	-97.2125	0.126	-80.3
0.091	12.732	0.091	-50.6	0.091	-79.95	0.091	-96.8125	0.1274	-80.0625
0.092	12.912	0.092	-49.74	0.092	-79.475	0.092	-96.4875	0.1288	-79.8125
0.093	12.732	0.093	-48.89	0.093	-78.925	0.093	-96.15	0.1302	-79.5375
0.094	13.284	0.094	-48.03	0.094	-78.5	0.094	-95.95	0.1316	-79.3125
0.095	14.016	0.095	-47.18	0.095	-78.075	0.095	-95.6375	0.133	-79.075
0.096	14.562	0.096	-46.32	0.096	-77.525	0.096	-95.275	0.1344	-78.8125
0.097	15.114	0.097	-45.47	0.097	-76.975	0.097	-95	0.1358	-78.5625
0.098	15.48	0.098	-44.74	0.098	-76.7	0.098	-94.8	0.1372	-78.35
0.099	15.846	0.099	-43.76	0.099	-76.125	0.099	-94.4625	0.1386	-78.0875
0.1	16.212	0.1	-43.03	0.1	-75.675	0.1	-94.175	0.14	-77.825
0.101	16.578	0.101	-42.29	0.101	-75.2	0.101	-93.8	0.1414	-77.6
0.102	17.31	0.102	-41.44	0.102	-74.825	0.102	-93.575	0.1428	-77.3625
0.103	18.222	0.103	-40.71	0.103	-74.3	0.103	-93.3	0.1442	-77.1
0.104	18.594	0.104	-39.85	0.104	-73.775	0.104	-92.8875	0.1456	-76.875
0.105	18.594	0.105	-39.12	0.105	-73.225	0.105	-92.7	0.147	-76.6125
0.106	18.774	0.106	-38.51	0.106	-72.95	0.106	-92.4625	0.1484	-76.375
0.107	19.326	0.107	-37.66	0.107	-72.4	0.107	-92.1375	0.1498	-76.1375
0.108	19.692	0.108	-37.05	0.108	-71.95	0.108	-91.725	0.1512	-75.8875
0.109	20.058	0.109	-36.31	0.109	-71.525	0.109	-91.4875	0.1526	-75.65
0.11	20.424	0.11	-35.46	0.11	-71.125	0.11	-91.3	0.154	-75.425
0.111	20.79	0.111	-34.97	0.111	-70.575	0.111	-90.9625	0.1554	-75.1625
0.112	20.79	0.112	-34.24	0.112	-70.175	0.112	-90.625	0.1568	-74.9375
0.113	20.604	0.113	-33.51	0.113	-69.65	0.113	-90.325	0.1582	-74.6625
0.114	20.97	0.114	-32.89	0.114	-69.375	0.114	-90.1625	0.1596	-74.4375
0.115	21.522	0.115	-32.16	0.115	-68.75	0.115	-89.825	0.161	-74.1875
0.116	21.888	0.116	-31.55	0.116	-68.525	0.116	-89.5375	0.1624	-73.9625
0.117	22.434	0.117	-30.94	0.117	-67.975	0.117	-89.225	0.1638	-73.7
0.118	22.8	0.118	-30.33	0.118	-67.6	0.118	-89	0.1652	-73.4875
0.119	22.986	0.119	-29.72	0.119	-67.05	0.119	-88.7125	0.1666	-73.2375
0.12	23.538	0.12	-28.99	0.12	-66.7	0.12	-88.375	0.168	-73
0.121	23.904	0.121	-28.38	0.121	-66.125	0.121	-88.125	0.1694	-72.7625
0.122	24.45	0.122	-27.65	0.122	-65.875	0.122	-87.8875	0.1708	-72.5125
0.123	25.182	0.123	-27.04	0.123	-65.325	0.123	-87.5625	0.1722	-72.2875
0.124	25.548	0.124	-26.42	0.124	-64.95	0.124	-87.2125	0.1736	-72.0375
0.125	25.548	0.125	-25.81	0.125	-64.4	0.125	-86.9625	0.175	-71.7875
0.126	25.734	0.126	-25.08	0.126	-64.125	0.126	-86.725	0.1764	-71.55
0.127	25.914	0.127	-24.47	0.127	-63.65	0.127	-86.3875	0.1778	-71.3375
0.128	26.28	0.128	-23.86	0.128	-63.225	0.128	-86.1125	0.1792	-71.0875
0.129	26.646	0.129	-23.25	0.129	-62.75	0.129	-85.8375	0.1806	-70.85
0.13	27.012	0.13	-22.76	0.13	-62.425	0.13	-85.6375	0.182	-70.5875
0.131	27.198	0.131	-22.27	0.131	-61.925	0.131	-85.25	0.1834	-70.375
0.132	27.198	0.132	-21.66	0.132	-61.475	0.132	-84.975	0.1848	-70.1375
0.133	27.012	0.133	-20.93	0.133	-61	0.133	-84.7	0.1862	-69.9
0.134	27.198	0.134	-20.44	0.134	-60.725	0.134	-84.5875	0.1876	-69.65
0.135	27.378	0.135	-19.71	0.135	-60.175	0.135	-84.2125	0.189	-69.4375
0.136	28.11	0.136	-19.22	0.136	-59.8	0.136	-83.9125	0.1904	-69.1875
0.137	28.482	0.137	-18.73	0.137	-59.3	0.137	-83.6125	0.1918	-68.95
0.138	28.482	0.138	-18.12	0.138	-59.025	0.138	-83.425	0.1932	-68.7
0.139	28.848	0.139	-17.51	0.139	-58.55	0.139	-83.1125	0.1946	-68.4875
0.14	29.028	0.14	-17.03	0.14	-58.125	0.14	-82.8125	0.196	-68.2375
0.141	29.214	0.141	-16.54	0.141	-57.725	0.141	-82.5625	0.1974	-68.025
0.142	29.946	0.142	-15.93	0.142	-57.35	0.142	-82.325	0.1988	-67.7625
0.143	30.492	0.143	-15.32	0.143	-56.95	0.143	-82.05	0.2002	-67.5625
0.144	30.678	0.144	-14.95	0.144	-56.525	0.144	-81.725	0.2016	-67.3125
0.145	30.858	0.145	-14.34	0.145	-56.075	0.145	-81.475	0.203	-67.075
0.146	31.224	0.146	-13.85	0.146	-55.8	0.146	-81.275	0.2044	-66.825
0.147	31.224	0.147	-13.36	0.147	-55.275	0.147	-80.975	0.2058	-66.625
0.148	31.41	0.148	-12.87	0.148	-54.925	0.148	-80.6875	0.2072	-66.3875
0.149	31.956	0.149	-12.26	0.149	-54.425	0.149	-80.35	0.2086	-66.15
0.15	32.322	0.15	-11.78	0.15	-54.15	0.15	-80.2125	0.21	-65.9125
0.151	32.322	0.151	-11.41	0.151	-53.725	0.151	-79.875	0.2114	-65.7
0.152	32.322	0.152	-10.92	0.152	-53.35	0.152	-79.5875	0.2128	-65.45
0.153	31.956	0.153	-10.31	0.153	-52.925	0.153	-79.275	0.2142	-65.2125
0.154	32.142	0.154	-9.823	0.154	-52.7	0.154	-79.175	0.2156	-64.975
0.155	32.508	0.155	-9.457	0.155	-52.1	0.155	-78.8375	0.217	-64.7625
0.156	32.874	0.156	-8.969	0.156	-51.825	0.156	-78.5	0.2184	-64.5125
0.157	33.24	0.157	-8.358	0.157	-51.275	0.157	-78.2375	0.2198	-64.3
0.158	33.606	0.158	-7.87	0.158	-51	0.158	-78.0625	0.2212	-64.05
0.159	33.606	0.159	-7.504	0.159	-50.7	0.159	-77.7625	0.2226	-63.8375
0.16	33.792	0.16	-6.893	0.16	-50.35	0.16	-77.45	0.224	-63.6125
0.161	33.972	0.161	-6.527	0.161	-49.95	0.161	-77.2	0.2254	-63.375
0.162	34.338	0.162	-6.039	0.162	-49.675	0.162	-77.025	0.2268	-63.1375
0.163	35.07	0.163	-5.55	0.163	-49.075	0.163	-76.7	0.2282	-62.925
0.164	35.256	0.164	-5.062	0.164	-48.725	0.164	-76.4125	0.2296	-62.6875
0.165	35.436	0.165	-4.696	0.165	-48.275	0.165	-76.1625	0.231	-62.4375
0.166	35.436	0.166	-4.208	0.166	-48.1	0.166	-75.9875	0.2324	-62.2125
0.167	35.622	0.167	-3.719	0.167	-47.65	0.167	-75.6625	0.2338	-62
0.168	35.622	0.168	-3.231	0.168	-47.2	0.168	-75.375	0.2352	-61.775
0.169	35.988	0.169	-2.865	0.169	-46.9	0.169	-75.1	0.2366	-61.5625
0.17	36.168	0.17	-2.499	0.17	-46.575	0.17	-74.95	0.238	-61.3125
0.171	36.534	0.171	-1.888	0.171	-46.1	0.171	-74.625	0.2394	-61.1125
0.172	36.534	0.172	-1.522	0.172	-45.875	0.172	-74.4	0.2408	-60.8875
0.173	36.354	0.173	-1.156	0.173	-45.325	0.173	-74.075	0.2422	-60.65
0.174	36.534	0.174	-0.6676	0.174	-45	0.174	-73.85	0.2436	-60.4
0.175	36.534	0.175	-0.3014	0.175	-44.575	0.175	-73.575	0.245	-60.2
0.176	37.086	0.176	0.06484	0.176	-44.35	0.176	-73.4375	0.2464	-59.9625
0.177	37.266	0.177	0.4311	0.177	-43.95	0.177	-73.1	0.2478	-59.75
0.178	37.632	0.178	0.9194	0.178	-43.525	0.178	-72.8125	0.2492	-59.525
0.179	37.452	0.179	1.286	0.179	-43.125	0.179	-72.5625	0.2506	-59.3125
0.18	37.818	0.18	1.652	0.18	-42.975	0.18	-72.4	0.252	-59.0625
0.181	37.818	0.181	2.018	0.181	-42.425	0.181	-72.1	0.2534	-58.85
0.182	38.364	0.182	2.384	0.182	-42.25	0.182	-71.8375	0.2548	-58.6125
0.183	38.916	0.183	2.75	0.183	-41.725	0.183	-71.525	0.2562	-58.4125
0.184	39.282	0.184	3.239	0.184	-41.525	0.184	-71.425	0.2576	-58.175
0.185	39.282	0.185	3.605	0.185	-41.1	0.185	-71.0875	0.259	-57.95
0.186	39.102	0.186	3.971	0.186	-40.75	0.186	-70.85	0.2604	-57.725
0.187	39.282	0.187	4.337	0.187	-40.325	0.187	-70.5625	0.2618	-57.525
0.188	39.282	0.188	4.704	0.188	-40.2	0.188	-70.425	0.2632	-57.3125
0.189	39.648	0.189	5.07	0.189	-39.7	0.189	-70.1125	0.2646	-57.0625
0.19	40.2	0.19	5.436	0.19	-39.375	0.19	-69.8125	0.266	-56.85
0.191	40.2	0.191	5.802	0.191	-38.9	0.191	-69.575	0.2674	-56.65
0.192	40.014	0.192	6.046	0.192	-38.675	0.192	-69.4	0.2688	-56.3875
0.193	39.648	0.193	6.413	0.193	-38.375	0.193	-69.075	0.2702	-56.1875
0.194	39.834	0.194	6.779	0.194	-37.95	0.194	-68.775	0.2716	-55.9625
0.195	40.014	0.195	7.145	0.195	-37.575	0.195	-68.575	0.273	-55.75
0.196	40.38	0.196	7.633	0.196	-37.425	0.196	-68.4125	0.2744	-55.55
0.197	40.932	0.197	7.877	0.197	-36.9	0.197	-68.0875	0.2758	-55.325
0.198	41.112	0.198	8.366	0.198	-36.675	0.198	-67.8125	0.2772	-55.0875
0.199	41.112	0.199	8.61	0.199	-36.125	0.199	-67.5625	0.2786	-54.875
0.2	41.298	0.2	8.976	0.2	-36.125	0.2	-67.375	0.28	-54.65
0.201	41.298	0.201	9.342	0.201	-35.65	0.201	-67.1125	0.2814	-54.4375
0.202	41.844	0.202	9.709	0.202	-35.325	0.202	-66.825	0.2828	-54.2
0.203	42.396	0.203	9.953	0.203	-34.9	0.203	-66.625	0.2842	-54
0.204	42.762	0.204	10.32	0.204	-34.775	0.204	-66.4	0.2856	-53.7625
0.205	42.576	0.205	10.56	0.205	-34.275	0.205	-66.1375	0.287	-53.5625
0.206	42.762	0.206	10.93	0.206	-34.075	0.206	-65.9125	0.2884	-53.3625
0.207	42.576	0.207	11.17	0.207	-33.575	0.207	-65.6625	0.2898	-53.125
0.208	42.762	0.208	11.54	0.208	-33.425	0.208	-65.5	0.2912	-52.9125
0.209	42.942	0.209	11.66	0.209	-32.975	0.209	-65.1625	0.2926	-52.7125
0.21	43.308	0.21	12.15	0.21	-32.675	0.21	-64.9	0.294	-52.4875
0.211	43.308	0.211	12.39	0.211	-32.25	0.211	-64.625	0.2954	-52.2625
0.212	43.308	0.212	12.64	0.212	-32.125	0.212	-64.525	0.2968	-52.0375
0.213	42.942	0.213	13	0.213	-31.65	0.213	-64.25	0.2982	-51.8375
0.214	42.942	0.214	13.25	0.214	-31.45	0.214	-63.9625	0.2996	-51.625
0.215	43.128	0.215	13.37	0.215	-30.925	0.215	-63.7125	0.301	-51.4125
0.216	43.68	0.216	13.86	0.216	-30.875	0.216	-63.55	0.3024	-51.175
0.217	43.86	0.217	13.98	0.217	-30.375	0.217	-63.275	0.3038	-50.975
0.218	44.046	0.218	14.35	0.218	-30.125	0.218	-62.975	0.3052	-50.7625
0.219	44.046	0.219	14.59	0.219	-29.775	0.219	-62.8	0.3066	-50.55
0.22	44.046	0.22	14.96	0.22	-29.525	0.22	-62.625	0.308	-50.3125
0.221	44.226	0.221	15.08	0.221	-29.15	0.221	-62.3	0.3094	-50.1375
0.222	44.592	0.222	15.45	0.222	-28.975	0.222	-62.025	0.3108	-49.925
0.223	44.592	0.223	15.45	0.223	-28.425	0.223	-61.7875	0.3122	-49.6875
0.224	44.958	0.224	15.69	0.224	-28.4	0.224	-61.65	0.3136	-49.5
0.225	44.778	0.225	16.06	0.225	-27.975	0.225	-61.35	0.315	-49.3
0.226	44.958	0.226	16.3	0.226	-27.55	0.226	-61.125	0.3164	-49.0625
0.227	44.778	0.227	16.54	0.227	-27.3	0.227	-60.875	0.3178	-48.875
0.228	44.958	0.228	16.91	0.228	-27.125	0.228	-60.7375	0.3192	-48.625
0.229	45.324	0.229	17.15	0.229	-26.65	0.229	-60.4375	0.3206	-48.4375
0.23	45.69	0.23	17.52	0.23	-26.4	0.23	-60.1875	0.322	-48.225
0.231	45.69	0.231	17.77	0.231	-25.95	0.231	-59.95	0.3234	-48.0125
0.232	45.69	0.232	18.01	0.232	-25.925	0.232	-59.775	0.3248	-47.7875
0.233	45.144	0.233	18.13	0.233	-25.475	0.233	-59.5125	0.3262	-47.6
0.234	45.324	0.234	18.5	0.234	-25.2	0.234	-59.2125	0.3276	-47.3875
0.235	45.69	0.235	18.74	0.235	-24.825	0.235	-59.0625	0.329	-47.1625
0.236	45.876	0.236	18.99	0.236	-24.7025	0.236	-58.8625	0.3304	-46.95
0.237	46.242	0.237	19.23	0.237	-24.3075	0.237	-58.6	0.3318	-46.775
0.238	46.242	0.238	19.47	0.238	-24.0325	0.238	-58.3	0.3332	-46.55
0.239	46.242	0.239	19.72	0.239	-23.605	0.239	-58.1	0.3346	-46.3375
0.24	46.422	0.24	20.08	0.24	-23.4525	0.24	-57.9625	0.336	-46.125
0.241	46.608	0.241	20.33	0.241	-23.1475	0.241	-57.7375	0.3374	-45.925
0.242	47.154	0.242	20.57	0.242	-22.8725	0.242	-57.4125	0.3388	-45.7
0.243	47.52	0.243	20.82	0.243	-22.505	0.243	-57.1875	0.3402	-45.5125
0.244	47.886	0.244	21.06	0.244	-22.3525	0.244	-57.0875	0.3416	-45.3
0.245	47.52	0.245	21.18	0.245	-21.9575	0.245	-56.775	0.343	-45.1
0.246	47.52	0.246	21.55	0.246	-21.6825	0.246	-56.5125	0.3444	-44.9
0.247	47.52	0.247	21.67	0.247	-21.255	0.247	-56.2625	0.3458	-44.6875
0.248	48.072	0.248	21.92	0.248	-21.225	0.248	-56.125	0.3472	-44.475
0.249	48.072	0.249	22.16	0.249	-20.735	0.249	-55.825	0.3486	-44.275
0.25	48.438	0.25	22.28	0.25	-20.5825	0.25	-55.6125	0.35	-44.0625
0.251	48.252	0.251	22.65	0.251	-20.2175	0.251	-55.4125	0.3514	-43.8625
0.252	48.252	0.252	22.89	0.252	-20.035	0.252	-55.225	0.3528	-43.6375
0.253	47.886	0.253	23.14	0.253	-19.6975	0.253	-54.975	0.3542	-43.4625
0.254	48.072	0.254	23.38	0.254	-19.485	0.254	-54.6625	0.3556	-43.25
0.255	48.252	0.255	23.62	0.255	-18.9975	0.255	-54.525	0.357	-43.0375
0.256	48.618	0.256	23.75	0.256	-18.935	0.256	-54.3625	0.3584	-42.8375
0.257	48.618	0.257	23.99	0.257	-18.4775	0.257	-54.05	0.3598	-42.65
0.258	48.804	0.258	24.36	0.258	-18.2325	0.258	-53.7625	0.3612	-42.4375
0.259	48.804	0.259	24.48	0.259	-17.96	0.259	-53.6125	0.3626	-42.2375
0.26	48.804	0.26	24.72	0.26	-17.8075	0.26	-53.45	0.364	-42
0.261	48.804	0.261	24.85	0.261	-17.47	0.261	-53.2125	0.3654	-41.825
0.262	49.356	0.262	25.09	0.262	-17.165	0.262	-52.9125	0.3668	-41.625
0.263	49.902	0.263	25.21	0.263	-16.86	0.263	-52.725	0.3682	-41.4125
0.264	50.088	0.264	25.58	0.264	-16.7675	0.264	-52.575	0.3696	-41.2125
0.265	49.902	0.265	25.82	0.265	-16.28	0.265	-52.3125	0.371	-41.025
0.266	49.902	0.266	26.07	0.266	-16.0975	0.266	-52.0375	0.3724	-40.8
0.267	49.902	0.267	26.19	0.267	-15.73	0.267	-51.825	0.3738	-40.6125
0.268	50.088	0.268	26.43	0.268	-15.5775	0.268	-51.6875	0.3752	-40.4125
0.269	50.268	0.269	26.68	0.269	-15.2725	0.269	-51.4625	0.3766	-40.225
0.27	50.634	0.27	26.92	0.27	-14.9975	0.27	-51.1875	0.378	-40.0125
0.271	50.454	0.271	27.04	0.271	-14.6025	0.271	-50.9625	0.3794	-39.8125
0.272	50.268	0.272	27.29	0.272	-14.6025	0.272	-50.825	0.3808	-39.5875
0.273	49.902	0.273	27.53	0.273	-14.175	0.273	-50.6	0.3822	-39.425
0.274	50.088	0.274	27.9	0.274	-13.93	0.274	-50.3125	0.3836	-39.2125
0.275	50.268	0.275	27.9	0.275	-13.625	0.275	-50.15	0.385	-39.0125
0.276	50.634	0.276	28.14	0.276	-13.4425	0.276	-49.9375	0.3864	-38.8
0.277	50.82	0.277	28.26	0.277	-13.1975	0.277	-49.6875	0.3878	-38.625
0.278	51	0.278	28.51	0.278	-12.8325	0.278	-49.45	0.3892	-38.425
0.279	50.82	0.279	28.63	0.279	-12.5575	0.279	-49.2125	0.3906	-38.225
0.28	51	0.28	28.87	0.28	-12.5275	0.28	-49.1	0.392	-38.025
0.281	51	0.281	29	0.281	-12.0375	0.281	-48.8625	0.3934	-37.8375
0.282	51.732	0.282	29.24	0.282	-11.9175	0.282	-48.6125	0.3948	-37.625
0.283	52.098	0.283	29.36	0.283	-11.4575	0.283	-48.4125	0.3962	-37.4375
0.284	52.098	0.284	29.61	0.284	-11.3975	0.284	-48.2375	0.3976	-37.225
0.285	51.918	0.285	29.73	0.285	-11.0325	0.285	-48.0125	0.399	-37.05
0.286	52.098	0.286	29.85	0.286	-10.8175	0.286	-47.7125	0.4004	-36.85
0.287	51.918	0.287	30.09	0.287	-10.4825	0.287	-47.5125	0.4018	-36.65
0.288	52.098	0.288	30.22	0.288	-10.42	0.288	-47.4	0.4032	-36.4375
0.289	52.284	0.289	30.46	0.289	-9.9625	0.289	-47.1875	0.4046	-36.2625
0.29	52.65	0.29	30.58	0.29	-9.75	0.29	-46.8875	0.406	-36.0625
0.291	52.464	0.291	30.83	0.291	-9.505	0.291	-46.7125	0.4074	-35.875
0.292	52.284	0.292	30.95	0.292	-9.3525	0.292	-46.5375	0.4088	-35.65
0.293	51.918	0.293	31.07	0.293	-9.0775	0.293	-46.3375	0.4102	-35.4875
0.294	52.098	0.294	31.32	0.294	-8.7725	0.294	-46.025	0.4116	-35.275
0.295	52.284	0.295	31.44	0.295	-8.4375	0.295	-45.8625	0.413	-35.075
0.296	52.65	0.296	31.8	0.296	-8.3775	0.296	-45.675	0.4144	-34.8875
0.297	52.65	0.297	31.8	0.297	-8.01	0.297	-45.475	0.4158	-34.6875
0.298	52.83	0.298	32.05	0.298	-7.8275	0.298	-45.1875	0.4172	-34.5125
0.299	53.016	0.299	32.17	0.299	-7.46	0.299	-44.9625	0.4186	-34.325
0.3	53.196	0.3	32.29	0.3	-7.46	0.3	-44.9125	0.42	-34.1
0.301	53.196	0.301	32.66	0.301	-7.095	0.301	-44.6	0.4214	-33.9375
0.302	53.562	0.302	32.78	0.302	-6.85	0.302	-44.425	0.4228	-33.7375
0.303	53.934	0.303	32.9	0.303	-6.545	0.303	-44.1375	0.4242	-33.55
0.304	54.3	0.304	33.15	0.304	-6.4525	0.304	-44.025	0.4256	-33.3375
0.305	54.114	0.305	33.27	0.305	-6.0875	0.305	-43.8	0.427	-33.1625
0.306	53.934	0.306	33.39	0.306	-5.905	0.306	-43.5375	0.4284	-32.9875
0.307	53.934	0.307	33.51	0.307	-5.5375	0.307	-43.375	0.4298	-32.7875
0.308	54.114	0.308	33.76	0.308	-5.5075	0.308	-43.175	0.4312	-32.575
0.309	54.3	0.309	33.88	0.309	-5.295	0.309	-43.0375	0.4326	-32.4125
0.31	54.48	0.31	34	0.31	-4.8675	0.31	-42.7375	0.434	-32.2
0.311	54.48	0.311	34.12	0.311	-4.6525	0.311	-42.55	0.4354	-32.025
0.312	54.3	0.312	34.25	0.312	-4.5925	0.312	-42.3875	0.4368	-31.825
0.313	53.748	0.313	34.37	0.313	-4.2575	0.313	-42.2125	0.4382	-31.6375
0.314	53.934	0.314	34.49	0.314	-4.0125	0.314	-41.9125	0.4396	-31.4625
0.315	54.114	0.315	34.61	0.315	-3.645	0.315	-41.7375	0.441	-31.2625
0.316	54.48	0.316	34.73	0.316	-3.555	0.316	-41.6125	0.4424	-31.0625
0.317	54.666	0.317	34.86	0.317	-3.3725	0.317	-41.3875	0.4438	-30.9
0.318	54.666	0.318	35.1	0.318	-3.035	0.318	-41.175	0.4452	-30.7125
0.319	54.666	0.319	35.22	0.319	-2.8225	0.319	-40.9	0.4466	-30.5
0.32	54.846	0.32	35.34	0.32	-2.64	0.32	-40.7375	0.448	-30.325
0.321	54.846	0.321	35.47	0.321	-2.33375	0.321	-40.6	0.4494	-30.15
0.322	55.212	0.322	35.71	0.322	-2.1505	0.322	-40.35	0.4508	-29.95
0.323	55.764	0.323	35.71	0.323	-1.9065	0.323	-40.1375	0.4522	-29.7625
0.324	55.944	0.324	35.95	0.324	-1.78425	0.324	-40	0.4536	-29.5625
0.325	55.764	0.325	36.08	0.325	-1.47925	0.325	-39.8	0.455	-29.4
0.326	55.764	0.326	36.32	0.326	-1.235	0.326	-39.5	0.4564	-29.2
0.327	55.944	0.327	36.32	0.327	-1.052	0.327	-39.325	0.4578	-29.025
0.328	56.13	0.328	36.56	0.328	-0.86875	0.328	-39.175	0.4592	-28.8125
0.329	55.944	0.329	36.69	0.329	-0.5025	0.329	-38.975	0.4606	-28.65
0.33	56.496	0.33	36.93	0.33	-0.4415	0.33	-38.675	0.462	-28.475
0.331	56.31	0.331	37.05	0.331	-0.07535	0.331	-38.525	0.4634	-28.275
0.332	56.13	0.332	37.17	0.332	0.01621	0.332	-38.3875	0.4648	-28.1
0.333	55.764	0.333	37.3	0.333	0.29075	0.333	-38.125	0.4662	-27.925
0.334	55.764	0.334	37.54	0.334	0.474	0.334	-37.975	0.4676	-27.725
0.335	55.944	0.335	37.66	0.335	0.93175	0.335	-37.7125	0.469	-27.55
0.336	56.31	0.336	37.66	0.336	1.2675	0.336	-37.525	0.4704	-27.35
0.337	56.31	0.337	38.03	0.337	1.237	0.337	-37.3875	0.4718	-27.1875
0.338	56.496	0.338	37.91	0.338	1.5115	0.338	-37.175	0.4732	-26.9875
0.339	56.31	0.339	38.27	0.339	1.81675	0.339	-36.925	0.4746	-26.8125
0.34	56.496	0.34	38.27	0.34	2	0.34	-36.7875	0.476	-26.6125
0.341	56.496	0.341	38.4	0.341	2.122	0.341	-36.625	0.4774	-26.45
0.342	56.862	0.342	38.52	0.342	2.58	0.342	-36.425	0.4788	-26.275
0.343	57.228	0.343	38.64	0.343	2.6725	0.343	-36.15	0.4802	-26.075
0.344	57.594	0.344	38.76	0.344	2.825	0.344	-35.975	0.4816	-25.9
0.345	57.228	0.345	39.01	0.345	2.945	0.345	-35.8625	0.483	-25.7375
0.346	57.408	0.346	39.01	0.346	3.3125	0.346	-35.65	0.4844	-25.55
0.347	57.228	0.347	39.25	0.347	3.5575	0.347	-35.3875	0.4858	-25.375
0.348	57.228	0.348	39.25	0.348	3.74	0.348	-35.2125	0.4872	-25.1875
0.349	57.594	0.349	39.37	0.349	3.8925	0.349	-35.1125	0.4886	-25.0125
0.35	57.774	0.35	39.49	0.35	4.1975	0.35	-34.9	0.49	-24.825
0.351	57.96	0.351	39.74	0.351	4.2575	0.351	-34.6	0.4914	-24.65
0.352	57.774	0.352	39.74	0.352	4.625	0.352	-34.4125	0.4928	-24.4625
0.353	57.408	0.353	39.98	0.353	4.655	0.353	-34.375	0.4942	-24.3
0.354	57.228	0.354	39.98	0.354	4.93	0.354	-34.125	0.4956	-24.1125
0.355	57.408	0.355	40.23	0.355	5.1425	0.355	-33.8875	0.497	-23.925
0.356	57.774	0.356	40.23	0.356	5.4175	0.356	-33.7125	0.4984	-23.7375
0.357	57.96	0.357	40.47	0.357	5.4175	0.357	-33.525	0.4998	-23.5875
0.358	58.14	0.358	40.47	0.358	5.845	0.358	-33.3625	0.5012	-23.4
0.359	58.14	0.359	40.71	0.359	5.9975	0.359	-33.075	0.5026	-23.225
0.36	58.14	0.36	40.71	0.36	6.3025	0.36	-32.9375	0.504	-23.0375
0.361	58.14	0.361	40.96	0.361	6.2725	0.361	-32.825	0.5054	-22.875
0.362	58.506	0.362	41.08	0.362	6.5775	0.362	-32.6	0.5068	-22.675
0.363	58.878	0.363	41.2	0.363	6.76	0.363	-32.375	0.5082	-22.525
0.364	59.244	0.364	41.33	0.364	6.945	0.364	-32.225	0.5096	-22.3375
0.365	58.878	0.365	41.57	0.365	7.005	0.365	-32.1	0.511	-22.175
0.366	59.058	0.366	41.57	0.366	7.37	0.366	-31.8375	0.5124	-22
0.367	58.878	0.367	41.81	0.367	7.5225	0.367	-31.6375	0.5138	-21.8125
0.368	58.878	0.368	41.81	0.368	7.7375	0.368	-31.425	0.5152	-21.625
0.369	59.058	0.369	41.94	0.369	7.86	0.369	-31.3375	0.5166	-21.4625
0.37	59.424	0.37	42.06	0.37	8.165	0.37	-31.1375	0.518	-21.3
0.371	59.424	0.371	42.3	0.371	8.3475	0.371	-30.9125	0.5194	-21.1125
0.372	59.244	0.372	42.3	0.372	8.47	0.372	-30.6875	0.5208	-20.925
0.373	58.692	0.373	42.55	0.373	8.5925	0.373	-30.525	0.5222	-20.775
0.374	58.692	0.374	42.67	0.374	8.8975	0.374	-30.375	0.5236	-20.5875
0.375	59.058	0.375	42.67	0.375	8.9575	0.375	-30.0625	0.525	-20.4125
0.376	59.424	0.376	42.79	0.376	9.2925	0.376	-29.9625	0.5264	-20.2625
0.377	59.424	0.377	42.91	0.377	9.325	0.377	-29.8125	0.5278	-20.0625
0.378	59.61	0.378	43.03	0.378	9.69	0.378	-29.575	0.5292	-19.9125
0.379	59.424	0.379	43.16	0.379	9.8125	0.379	-29.375	0.5306	-19.7375
0.38	59.61	0.38	43.16	0.38	10.0575	0.38	-29.1875	0.532	-19.55
0.381	59.61	0.381	43.4	0.381	10.1175	0.381	-29.1	0.5334	-19.375
0.382	59.976	0.382	43.4	0.382	10.4225	0.382	-28.875	0.5348	-19.225
0.383	60.54	0.383	43.64	0.383	10.575	0.383	-28.6125	0.5362	-19.0375
0.384	60.72	0.384	43.77	0.384	10.7575	0.384	-28.4375	0.5376	-18.8625
0.385	60.36	0.385	43.89	0.385	10.82	0.385	-28.3875	0.539	-18.675
0.386	60.54	0.386	43.89	0.386	11.095	0.386	-28.15	0.5404	-18.5375
0.387	60.36	0.387	44.01	0.387	11.3375	0.387	-27.925	0.5418	-18.3625
0.388	60.54	0.388	44.13	0.388	11.5225	0.388	-27.7125	0.5432	-18.1875
0.389	60.54	0.389	44.26	0.389	11.5225	0.389	-27.6125	0.5446	-18.0125
0.39	60.72	0.39	44.26	0.39	11.8875	0.39	-27.4375	0.546	-17.85
0.391	60.72	0.391	44.38	0.391	12.07	0.391	-27.1875	0.5474	-17.675
0.392	60.72	0.392	44.5	0.392	12.255	0.392	-27.0125	0.5488	-17.5125
0.393	60.18	0.393	44.62	0.393	12.285	0.393	-26.9125	0.5502	-17.325
0.394	60.18	0.394	44.74	0.394	12.59	0.394	-26.7375	0.5516	-17.175
0.395	60.36	0.395	44.87	0.395	12.7425	0.395	-26.5125	0.553	-16.9875
0.396	60.72	0.396	44.87	0.396	12.925	0.396	-26.35	0.5544	-16.8125
0.397	60.9	0.397	45.11	0.397	13.0175	0.397	-26.2125	0.5558	-16.65
0.398	61.08	0.398	45.11	0.398	13.26	0.398	-26.075	0.5572	-16.5
0.399	60.9	0.399	45.35	0.399	13.445	0.399	-25.775	0.5586	-16.3125
0.4	60.9	0.4	45.35	0.4	13.6275	0.4	-25.5625	0.56	-16.1625
0.401	60.9	0.401	45.48	0.401	13.6575	0.401	-25.55	0.5614	-15.9875
0.402	61.62	0.402	45.35	0.402	14.055	0.402	-25.2625	0.5628	-15.8375
0.403	62.16	0.403	45.72	0.403	14.1775	0.403	-25.075	0.5642	-15.65
0.404	62.34	0.404	45.72	0.404	14.39	0.404	-24.9	0.5656	-15.4875
0.405	61.98	0.405	45.84	0.405	14.5125	0.405	-24.7875	0.567	-15.3125
0.406	61.98	0.406	45.96	0.406	14.725	0.406	-24.575	0.5684	-15.1625
0.407	61.8	0.407	46.21	0.407	14.8475	0.407	-24.375	0.5698	-14.9875
0.408	61.8	0.408	46.33	0.408	15.1825	0.408	-24.1875	0.5712	-14.8
0.409	61.98	0.409	46.33	0.409	15.0925	0.409	-24.1	0.5726	-14.625
0.41	62.34	0.41	46.33	0.41	15.4275	0.41	-23.8375	0.574	-14.5
0.411	62.34	0.411	46.45	0.411	15.61	0.411	-23.6125	0.5754	-14.3375
0.412	61.98	0.412	46.45	0.412	15.7325	0.412	-23.4875	0.5768	-14.175
0.413	61.62	0.413	46.7	0.413	15.825	0.413	-23.3625	0.5782	-14.0125
0.414	61.8	0.414	46.7	0.414	16.13	0.414	-23.175	0.5796	-13.85
0.415	61.8	0.415	46.82	0.415	16.2225	0.415	-22.9375	0.581	-13.6875
0.416	61.98	0.416	46.82	0.416	16.465	0.416	-22.825	0.5824	-13.5375
0.417	62.16	0.417	46.94	0.417	16.435	0.417	-22.6625	0.5838	-13.35
0.418	62.34	0.418	47.06	0.418	16.71	0.418	-22.4625	0.5852	-13.2125
0.419	62.16	0.419	47.06	0.419	16.9225	0.419	-22.25	0.5866	-13.0125
0.42	62.34	0.42	47.06	0.42	17.045	0.42	-22.1125	0.588	-12.8625
0.421	62.52	0.421	47.18	0.421	17.1675	0.421	-22.0625	0.5894	-12.6875
0.422	62.7	0.422	47.18	0.422	17.4425	0.422	-21.825	0.5908	-12.55
0.423	63.24	0.423	47.43	0.423	17.625	0.423	-21.55	0.5922	-12.3812
0.424	63.48	0.424	47.55	0.424	17.7175	0.424	-21.425	0.5936	-12.205
0.425	63.06	0.425	47.55	0.425	17.8075	0.425	-21.35	0.595	-12.0337
0.426	62.88	0.426	47.55	0.426	18.1125	0.426	-21.15	0.5964	-11.8963
0.427	63.24	0.427	47.8	0.427	18.235	0.427	-20.8875	0.5978	-11.7212
0.428	63.24	0.428	47.92	0.428	18.4175	0.428	-20.7875	0.5992	-11.5687
0.429	63.48	0.429	47.92	0.429	18.6025	0.429	-20.55	0.6006	-11.3925
0.43	63.66	0.43	48.04	0.43	18.755	0.43	-20.425	0.602	-11.24
0.431	63.66	0.431	48.04	0.431	18.815	0.431	-20.3	0.6034	-11.0913
0.432	63.24	0.432	48.28	0.432	19.12	0.432	-20.1125	0.6048	-10.9275
0.433	63.06	0.433	48.16	0.433	19.15	0.433	-19.8875	0.6062	-10.7513
0.434	62.88	0.434	48.41	0.434	19.455	0.434	-19.75	0.6076	-10.615
0.435	63.24	0.435	48.28	0.435	19.425	0.435	-19.65	0.609	-10.4313
0.436	63.24	0.436	48.53	0.436	19.7	0.436	-19.4125	0.6104	-10.2863
0.437	63.66	0.437	48.53	0.437	19.7925	0.437	-19.2125	0.6118	-10.1113
0.438	63.66	0.438	48.65	0.438	20.005	0.438	-19.075	0.6132	-9.97375
0.439	63.66	0.439	48.77	0.439	20.1275	0.439	-19.025	0.6146	-9.79
0.44	63.48	0.44	49.02	0.44	20.3725	0.44	-18.8125	0.616	-9.64875
0.441	63.66	0.441	49.02	0.441	20.495	0.441	-18.6125	0.6174	-9.48125
0.442	64.02	0.442	49.14	0.442	20.6775	0.442	-18.425	0.6188	-9.33625
0.443	64.56	0.443	49.26	0.443	20.6475	0.443	-18.3	0.6202	-9.165
0.444	64.56	0.444	49.26	0.444	20.9825	0.444	-18.1625	0.6216	-9.01625
0.445	64.56	0.445	49.38	0.445	21.0425	0.445	-17.8625	0.623	-8.845
0.446	64.38	0.446	49.38	0.446	21.2275	0.446	-17.7875	0.6244	-8.70375
0.447	64.38	0.447	49.38	0.447	21.3175	0.447	-17.675	0.6258	-8.5425
0.448	64.38	0.448	49.5	0.448	21.5	0.448	-17.475	0.6272	-8.39
0.449	64.56	0.449	49.63	0.449	21.6525	0.449	-17.2625	0.6286	-8.21875
0.45	64.74	0.45	49.75	0.45	21.9275	0.45	-17.125	0.63	-8.08875
0.451	64.92	0.451	49.63	0.451	21.8675	0.451	-16.9875	0.6314	-7.90625
0.452	64.38	0.452	49.87	0.452	22.1425	0.452	-16.7875	0.6328	-7.76125
0.453	64.2	0.453	49.87	0.453	22.295	0.453	-16.6125	0.6342	-7.6125
0.454	64.38	0.454	49.99	0.454	22.5375	0.454	-16.4375	0.6356	-7.44
0.455	64.56	0.455	50.11	0.455	22.5375	0.455	-16.375	0.637	-7.28375
0.456	64.74	0.456	50.11	0.456	22.7225	0.456	-16.125	0.6384	-7.135
0.457	64.92	0.457	50.24	0.457	22.875	0.457	-15.9875	0.6398	-6.98625
0.458	64.92	0.458	50.48	0.458	23.1175	0.458	-15.7875	0.6412	-6.8225
0.459	64.92	0.459	50.48	0.459	23.0875	0.459	-15.7125	0.6426	-6.65875
0.46	64.92	0.46	50.6	0.46	23.3925	0.46	-15.475	0.644	-6.525
0.461	65.1	0.461	50.6	0.461	23.485	0.461	-15.3	0.6454	-6.3425
0.462	65.46	0.462	50.72	0.462	23.6075	0.462	-15.15	0.6468	-6.20875
0.463	66	0.463	50.85	0.463	23.6975	0.463	-15.05	0.6482	-6.06
0.464	66	0.464	51.09	0.464	23.85	0.464	-14.875	0.6496	-5.90375
0.465	65.82	0.465	51.09	0.465	23.9725	0.465	-14.575	0.651	-5.73125
0.466	65.64	0.466	51.34	0.466	24.2475	0.466	-14.4625	0.6524	-5.5975
0.467	65.46	0.467	51.21	0.467	24.1875	0.467	-14.35	0.6538	-5.42625
0.468	65.64	0.468	51.46	0.468	24.46	0.468	-14.2	0.6552	-5.2925
0.469	65.82	0.469	51.46	0.469	24.5225	0.469	-13.95	0.6566	-5.12875
0.47	66	0.47	51.58	0.47	24.675	0.47	-13.8625	0.658	-4.98
0.471	66	0.471	51.58	0.471	24.8875	0.471	-13.8	0.6594	-4.81625
0.472	65.82	0.472	51.7	0.472	24.8875	0.472	-13.5	0.6608	-4.68625
0.473	65.46	0.473	51.7	0.473	25.05	0.473	-13.425	0.6622	-4.53
0.474	65.64	0.474	51.82	0.474	25.35	0.474	-13.175	0.6636	-4.385
0.475	65.82	0.475	51.82	0.475	25.325	0.475	-13.1625	0.665	-4.22125
0.476	65.82	0.476	52.07	0.476	25.625	0.476	-12.9125	0.6664	-4.08375
0.477	66	0.477	51.95	0.477	25.675	0.477	-12.7375	0.6678	-3.91625
0.478	66.18	0.478	52.19	0.478	25.775	0.478	-12.55	0.6692	-3.78625
0.479	66.18	0.479	52.19	0.479	25.875	0.479	-12.4887	0.6706	-3.61
0.48	66.18	0.48	52.43	0.48	26.1	0.48	-12.3063	0.672	-3.4775
0.481	66.36	0.481	52.31	0.481	26.225	0.481	-12.0925	0.6734	-3.34
0.482	66.54	0.482	52.43	0.482	26.325	0.482	-11.97	0.6748	-3.18
0.483	67.14	0.483	52.43	0.483	26.35	0.483	-11.8637	0.6762	-3.01875
0.484	67.14	0.484	52.56	0.484	26.625	0.484	-11.665	0.6776	-2.89
0.485	67.14	0.485	52.56	0.485	26.75	0.485	-11.4825	0.679	-2.72875
0.486	66.96	0.486	52.68	0.486	26.925	0.486	-11.39	0.6804	-2.58
0.487	66.96	0.487	52.68	0.487	26.975	0.487	-11.2837	0.6818	-2.435
0.488	66.96	0.488	52.92	0.488	27.175	0.488	-11.085	0.6832	-2.295
0.489	67.14	0.489	52.8	0.489	27.325	0.489	-10.8562	0.6846	-2.1225
0.49	67.32	0.49	53.04	0.49	27.55	0.49	-10.7188	0.686	-1.9975
0.491	67.32	0.491	53.04	0.491	27.45	0.491	-10.6425	0.6874	-1.8325
0.492	67.14	0.492	53.17	0.492	27.725	0.492	-10.4138	0.6888	-1.695
0.493	66.72	0.493	53.04	0.493	27.8	0.493	-10.2613	0.6902	-1.535
0.494	66.72	0.494	53.41	0.494	28	0.494	-10.1088	0.6916	-1.39375
0.495	66.96	0.495	53.29	0.495	28	0.495	-10.0475	0.693	-1.23012
0.496	67.14	0.496	53.53	0.496	28.225	0.496	-9.84875	0.6944	-1.11575
0.497	67.32	0.497	53.41	0.497	28.375	0.497	-9.65125	0.6958	-0.944
0.498	67.5	0.498	53.41	0.498	28.425	0.498	-9.49875	0.6972	-0.81437
0.499	67.32	0.499	53.53	0.499	28.425	0.499	-9.4375	0.6986	-0.6655
0.5	67.32	0.5	53.65	0.5	28.725	0.5	-9.25375	0.7	-0.532
0.501	67.5	0.501	53.65	0.501	28.825	0.501	-9.01	0.7014	-0.36425
0.502	67.68	0.502	53.78	0.502	29.05	0.502	-8.8875	0.7028	-0.2345
0.503	68.22	0.503	53.78	0.503	29.05	0.503	-8.81125	0.7042	-0.08571
0.504	68.58	0.504	54.02	0.504	29.15	0.504	-8.67375	0.7056	0.05544
0.505	68.4	0.505	54.02	0.505	29.425	0.505	-8.415	0.707	0.21563
0.506	68.4	0.506	54.14	0.506	29.5	0.506	-8.32375	0.7084	0.36825
0.507	68.22	0.507	54.14	0.507	29.475	0.507	-8.23125	0.7098	0.517
0.508	68.4	0.508	54.26	0.508	29.75	0.508	-8.01875	0.7112	0.6505
0.509	68.4	0.509	54.26	0.509	29.8	0.509	-7.85	0.7126	0.807
0.51	68.58	0.51	54.26	0.51	30.05	0.51	-7.6675	0.714	0.95575
0.511	68.58	0.511	54.26	0.511	30.05	0.511	-7.62125	0.7154	1.1045
0.512	68.4	0.512	54.51	0.512	30.175	0.512	-7.4075	0.7168	1.2075
0.513	68.04	0.513	54.51	0.513	30.325	0.513	-7.225	0.7182	1.37875
0.514	67.86	0.514	54.51	0.514	30.45	0.514	-7.05625	0.7196	1.52
0.515	68.22	0.515	54.51	0.515	30.4	0.515	-7.04125	0.721	1.66875
0.516	68.4	0.516	54.63	0.516	30.725	0.516	-6.8125	0.7224	1.80625
0.517	68.58	0.517	54.63	0.517	30.9	0.517	-6.63	0.7238	1.955
0.518	68.58	0.518	54.63	0.518	30.95	0.518	-6.5375	0.7252	2.09625
0.519	68.4	0.519	54.75	0.519	30.925	0.519	-6.43125	0.7266	2.23375
0.52	68.58	0.52	54.88	0.52	31.125	0.52	-6.26375	0.728	2.37125
0.521	68.58	0.521	54.88	0.521	31.325	0.521	-5.98875	0.7294	2.52
0.522	68.94	0.522	54.88	0.522	31.4	0.522	-5.9275	0.7308	2.6575
0.523	69.48	0.523	55	0.523	31.425	0.523	-5.82125	0.7322	2.81375
0.524	69.66	0.524	55.12	0.524	31.7	0.524	-5.6525	0.7336	2.92375
0.525	69.48	0.525	55	0.525	31.825	0.525	-5.47	0.735	3.08875
0.526	69.3	0.526	55.12	0.526	31.975	0.526	-5.3475	0.7364	3.21375
0.527	69.3	0.527	55.12	0.527	31.975	0.527	-5.22625	0.7378	3.3475
0.528	69.12	0.528	55.36	0.528	32.225	0.528	-5.0275	0.7392	3.47375
0.529	69.48	0.529	55.36	0.529	32.325	0.529	-4.86	0.7406	3.63375
0.53	69.84	0.53	55.49	0.53	32.4	0.53	-4.7375	0.742	3.775
0.531	70.02	0.531	55.49	0.531	32.425	0.531	-4.69125	0.7434	3.9125
0.532	69.48	0.532	55.61	0.532	32.675	0.532	-4.4325	0.7448	4.05
0.533	69.12	0.533	55.61	0.533	32.675	0.533	-4.325	0.7462	4.195
0.534	69.12	0.534	55.85	0.534	32.975	0.534	-4.1575	0.7476	4.34
0.535	69.48	0.535	55.73	0.535	32.75	0.535	-4.08125	0.749	4.48
0.536	69.66	0.536	55.85	0.536	33.2	0.536	-3.91375	0.7504	4.6025
0.537	69.84	0.537	55.97	0.537	33.2	0.537	-3.715	0.7518	4.7475
0.538	69.84	0.538	56.1	0.538	33.375	0.538	-3.63875	0.7532	4.885
0.539	69.84	0.539	56.1	0.539	33.375	0.539	-3.50125	0.7546	5.0375
0.54	69.84	0.54	56.1	0.54	33.55	0.54	-3.33375	0.756	5.14375
0.541	69.84	0.541	56.22	0.541	33.675	0.541	-3.12	0.7574	5.30125
0.542	70.2	0.542	56.34	0.542	33.8	0.542	-3.05875	0.7588	5.43375
0.543	70.62	0.543	56.34	0.543	33.775	0.543	-2.9525	0.7602	5.575
0.544	70.8	0.544	56.46	0.544	34.05	0.544	-2.78375	0.7616	5.705
0.545	70.62	0.545	56.46	0.545	34.175	0.545	-2.61625	0.763	5.865
0.546	70.44	0.546	56.58	0.546	34.25	0.546	-2.47875	0.7644	5.98
0.547	70.44	0.547	56.58	0.547	34.35	0.547	-2.4025	0.7658	6.125
0.548	70.44	0.548	56.58	0.548	34.45	0.548	-2.235	0.7672	6.2625
0.549	70.8	0.549	56.71	0.549	34.575	0.549	-2.03625	0.7686	6.38
0.55	70.8	0.55	56.71	0.55	34.725	0.55	-1.89875	0.77	6.525
0.551	70.98	0.551	56.83	0.551	34.6	0.551	-1.7925	0.7714	6.67375
0.552	70.62	0.552	56.95	0.552	34.95	0.552	-1.655	0.7728	6.78125
0.553	70.2	0.553	56.95	0.553	34.925	0.553	-1.4725	0.7742	6.94125
0.554	70.2	0.554	56.95	0.554	35.15	0.554	-1.35	0.7756	7.0675
0.555	70.62	0.555	56.95	0.555	35.15	0.555	-1.24313	0.777	7.1925
0.556	70.8	0.556	57.07	0.556	35.325	0.556	-1.07525	0.7784	7.31875
0.557	70.98	0.557	57.19	0.557	35.35	0.557	-0.92275	0.7798	7.4825
0.558	71.16	0.558	57.32	0.558	35.55	0.558	-0.80062	0.7812	7.605
0.559	70.98	0.559	57.19	0.559	35.575	0.559	-0.69375	0.7826	7.7425
0.56	70.98	0.56	57.32	0.56	35.775	0.56	-0.526	0.784	7.86
0.561	70.98	0.561	57.32	0.561	35.85	0.561	-0.35813	0.7854	7.9975
0.562	71.52	0.562	57.44	0.562	35.925	0.562	-0.28187	0.7868	8.1425
0.563	71.88	0.563	57.44	0.563	35.925	0.563	-0.175	0.7882	8.29125
0.564	71.88	0.564	57.68	0.564	36.175	0.564	0.02336	0.7896	8.395
0.565	71.88	0.565	57.56	0.565	36.2	0.565	0.19125	0.791	8.56625
0.566	71.7	0.566	57.81	0.566	36.425	0.566	0.42013	0.7924	8.69625
0.567	71.7	0.567	57.68	0.567	36.3	0.567	0.46588	0.7938	8.81
0.568	71.7	0.568	58.05	0.568	36.675	0.568	0.69475	0.7952	8.94
0.569	71.88	0.569	57.93	0.569	36.675	0.569	0.84737	0.7966	9.0775
0.57	72.06	0.57	58.05	0.57	36.8	0.57	0.96938	0.798	9.1875
0.571	72.06	0.571	58.05	0.571	36.85	0.571	1.04575	0.7994	9.3325
0.572	71.7	0.572	58.17	0.572	37	0.572	1.183	0.8008	9.46625
0.573	71.34	0.573	58.17	0.573	37.025	0.573	1.35125	0.8022	9.61875
0.574	71.34	0.574	58.42	0.574	37.25	0.574	1.51875	0.8036	9.7225
0.575	71.52	0.575	58.29	0.575	37.25	0.575	1.625	0.805	9.87125
0.576	71.88	0.576	58.42	0.576	37.425	0.576	1.7325	0.8064	9.98125
0.577	72.06	0.577	58.29	0.577	37.45	0.577	1.94625	0.8078	10.1263
0.578	71.88	0.578	58.42	0.578	37.65	0.578	2.0075	0.8092	10.2525
0.579	72.06	0.579	58.42	0.579	37.675	0.579	2.11375	0.8106	10.3975
0.58	72.06	0.58	58.66	0.58	37.725	0.58	2.28125	0.812	10.5038
0.581	72.42	0.581	58.66	0.581	37.925	0.581	2.48	0.8134	10.6412
0.582	72.6	0.582	58.78	0.582	38	0.582	2.55625	0.8148	10.7788
0.583	73.14	0.583	58.78	0.583	37.925	0.583	2.6325	0.8162	10.9012
0.584	72.96	0.584	58.9	0.584	38.225	0.584	2.83125	0.8176	11.0225
0.585	72.78	0.585	58.78	0.585	38.25	0.585	2.9375	0.819	11.1713
0.586	72.78	0.586	58.9	0.586	38.45	0.586	3.10625	0.8204	11.2863
0.587	72.96	0.587	58.78	0.587	38.35	0.587	3.15125	0.8218	11.42
0.588	72.78	0.588	59.03	0.588	38.6	0.588	3.38	0.8232	11.53
0.589	73.14	0.589	59.03	0.589	38.675	0.589	3.4875	0.8246	11.6675
0.59	73.14	0.59	59.27	0.59	38.825	0.59	3.655	0.826	11.7825
0.591	73.14	0.591	59.03	0.591	38.8	0.591	3.73125	0.8274	11.9388
0.592	72.78	0.592	59.15	0.592	38.875	0.592	3.8375	0.8288	12.0525
0.593	72.6	0.593	59.27	0.593	39.025	0.593	4.0675	0.8302	12.1975
0.594	72.42	0.594	59.27	0.594	39.225	0.594	4.15875	0.8316	12.3313
0.595	72.78	0.595	59.27	0.595	39.25	0.595	4.34125	0.833	12.4612
0.596	72.96	0.596	59.39	0.596	39.25	0.596	4.32625	0.8344	12.575
0.597	73.14	0.597	59.51	0.597	39.45	0.597	4.54	0.8358	12.7125
0.598	72.96	0.598	59.51	0.598	39.425	0.598	4.64625	0.8372	12.825
0.599	72.96	0.599	59.64	0.599	39.6	0.599	4.8	0.8386	12.9625
0.6	73.14	0.6	59.64	0.6	39.65	0.6	4.845	0.84	13.075
0.601	73.14	0.601	59.64	0.601	39.775	0.601	5.08875	0.8414	13.2125
0.602	73.5	0.602	59.76	0.602	39.875	0.602	5.19625	0.8428	13.3375
0.603	74.1	0.603	59.88	0.603	40	0.603	5.31875	0.8442	13.4625
0.604	74.1	0.604	59.76	0.604	39.9	0.604	5.36375	0.8456	13.5625
0.605	74.1	0.605	59.88	0.605	40.125	0.605	5.51625	0.847	13.7125
0.606	74.1	0.606	60	0.606	40.25	0.606	5.73	0.8484	13.8375
0.607	74.1	0.607	60.12	0.607	40.4	0.607	5.8375	0.8498	13.9625
0.608	74.28	0.608	60.12	0.608	40.275	0.608	5.8525	0.8512	14.05
0.609	74.46	0.609	60	0.609	40.475	0.609	6.06625	0.8526	14.2125
0.61	74.46	0.61	60.12	0.61	40.675	0.61	6.23375	0.854	14.3375
0.611	74.46	0.611	60.12	0.611	40.7	0.611	6.325	0.8554	14.4625
0.612	74.1	0.612	60.12	0.612	40.675	0.612	6.34	0.8568	14.5875
0.613	73.68	0.613	60.25	0.613	40.9	0.613	6.55375	0.8582	14.725
0.614	73.86	0.614	60.37	0.614	40.825	0.614	6.7225	0.8596	14.825
0.615	74.1	0.615	60.37	0.615	41.1	0.615	6.905	0.861	14.9625
0.616	74.28	0.616	60.37	0.616	41	0.616	6.82875	0.8624	15.0625
0.617	74.46	0.617	60.37	0.617	41.175	0.617	7.10375	0.8638	15.2
0.618	74.46	0.618	60.49	0.618	41.3	0.618	7.25625	0.8652	15.325
0.619	74.46	0.619	60.37	0.619	41.375	0.619	7.3625	0.8666	15.45
0.62	74.46	0.62	60.49	0.62	41.425	0.62	7.39375	0.868	15.5625
0.621	74.46	0.621	60.37	0.621	41.55	0.621	7.59125	0.8694	15.6875
0.622	74.82	0.622	60.61	0.622	41.675	0.622	7.76	0.8708	15.825
0.623	75.18	0.623	60.49	0.623	41.8	0.623	7.82125	0.8722	15.95
0.624	75.18	0.624	60.61	0.624	41.7	0.624	7.86625	0.8736	16.075
0.625	75.18	0.625	60.61	0.625	41.925	0.625	8.08	0.875	16.2125
0.626	75.18	0.626	60.61	0.626	41.975	0.626	8.2475	0.8764	16.3125
0.627	75.18	0.627	60.73	0.627	42.1	0.627	8.37	0.8778	16.4375
0.628	75.18	0.628	60.73	0.628	42.1	0.628	8.41625	0.8792	16.55
0.629	75.36	0.629	60.86	0.629	42.25	0.629	8.56875	0.8806	16.6875
0.63	75.36	0.63	60.86	0.63	42.275	0.63	8.73625	0.882	16.8
0.631	75.36	0.631	60.98	0.631	42.425	0.631	8.88875	0.8834	16.925
0.632	74.82	0.632	60.98	0.632	42.4	0.632	8.87375	0.8848	17.0375
0.633	74.28	0.633	60.86	0.633	42.65	0.633	9.1175	0.8862	17.1625
0.634	74.28	0.634	60.98	0.634	42.6	0.634	9.225	0.8876	17.2875
0.635	74.64	0.635	60.98	0.635	42.7	0.635	9.34625	0.889	17.4125
0.636	74.64	0.636	61.1	0.636	42.775	0.636	9.4075	0.8904	17.525
0.637	75	0.637	61.1	0.637	42.9	0.637	9.515	0.8918	17.625
0.638	75	0.638	61.22	0.638	42.975	0.638	9.7125	0.8932	17.7625
0.639	75	0.639	61.22	0.639	43.05	0.639	9.805	0.8946	17.8875
0.64	75.18	0.64	61.35	0.64	43.025	0.64	9.88125	0.896	18.0125
0.641	75.36	0.641	61.22	0.641	43.225	0.641	10.0025	0.8974	18.1125
0.642	75.54	0.642	61.35	0.642	43.35	0.642	10.2312	0.8988	18.2375
0.643	75.9	0.643	61.35	0.643	43.375	0.643	10.3238	0.9002	18.3625
0.644	76.08	0.644	61.47	0.644	43.325	0.644	10.415	0.9016	18.4875
0.645	75.9	0.645	61.47	0.645	43.575	0.645	10.4913	0.903	18.5875
0.646	75.72	0.646	61.59	0.646	43.525	0.646	10.69	0.9044	18.725
0.647	75.9	0.647	61.59	0.647	43.775	0.647	10.7662	0.9058	18.825
0.648	75.9	0.648	61.71	0.648	43.6	0.648	10.8425	0.9072	18.9625
0.649	76.08	0.649	61.71	0.649	43.875	0.649	11.04	0.9086	19.0625
0.65	76.26	0.65	61.71	0.65	43.95	0.65	11.1925	0.91	19.2
0.651	76.26	0.651	61.71	0.651	44.05	0.651	11.285	0.9114	19.3
0.652	76.08	0.652	61.83	0.652	44.075	0.652	11.3	0.9128	19.425
0.653	75.72	0.653	61.83	0.653	44.2	0.653	11.4675	0.9142	19.5125
0.654	75.72	0.654	61.96	0.654	44.275	0.654	11.62	0.9156	19.6375
0.655	75.9	0.655	61.83	0.655	44.475	0.655	11.7275	0.917	19.775
0.656	76.08	0.656	61.96	0.656	44.325	0.656	11.8038	0.9184	19.9
0.657	76.26	0.657	61.96	0.657	44.575	0.657	11.9563	0.9198	19.9875
0.658	76.44	0.658	62.08	0.658	44.625	0.658	12.1237	0.9212	20.125
0.659	76.62	0.659	62.08	0.659	44.625	0.659	12.215	0.9226	20.2375
0.66	76.44	0.66	62.2	0.66	44.7	0.66	12.2613	0.924	20.3625
0.661	76.62	0.661	62.2	0.661	44.85	0.661	12.4138	0.9254	20.4625
0.662	76.8	0.662	62.32	0.662	44.85	0.662	12.5875	0.9268	20.5875
0.663	77.34	0.663	62.44	0.663	45.1	0.663	12.6375	0.9282	20.6875
0.664	77.34	0.664	62.57	0.664	44.85	0.664	12.6875	0.9296	20.825
0.665	77.16	0.665	62.44	0.665	45.125	0.665	12.9	0.931	20.925
0.666	77.16	0.666	62.69	0.666	45.175	0.666	13.0125	0.9324	21.05
0.667	77.16	0.667	62.69	0.667	45.3	0.667	13.125	0.9338	21.15
0.668	76.98	0.668	62.57	0.668	45.325	0.668	13.1875	0.9352	21.3
0.669	77.34	0.669	62.69	0.669	45.5	0.669	13.325	0.9366	21.3875
0.67	77.58	0.67	62.69	0.67	45.525	0.67	13.4875	0.938	21.5
0.671	77.34	0.671	62.81	0.671	45.6	0.671	13.625	0.9394	21.6125
0.672	76.98	0.672	62.81	0.672	45.525	0.672	13.625	0.9408	21.7375
0.673	76.8	0.673	62.93	0.673	45.825	0.673	13.7875	0.9422	21.825
0.674	76.8	0.674	62.93	0.674	45.7	0.674	13.95	0.9436	21.9625
0.675	76.98	0.675	62.93	0.675	45.95	0.675	14.05	0.945	22.075
0.676	77.16	0.676	63.05	0.676	45.925	0.676	14.1125	0.9464	22.1875
0.677	77.34	0.677	63.05	0.677	46.075	0.677	14.2125	0.9478	22.2875
0.678	77.34	0.678	63.05	0.678	46.15	0.678	14.475	0.9492	22.4
0.679	77.58	0.679	63.18	0.679	46.15	0.679	14.55	0.9506	22.5125
0.68	77.58	0.68	63.18	0.68	46.15	0.68	14.625	0.952	22.6375
0.681	77.58	0.681	63.18	0.681	46.35	0.681	14.7	0.9534	22.7375
0.682	77.94	0.682	63.3	0.682	46.425	0.682	14.9125	0.9548	22.85
0.683	78.48	0.683	63.3	0.683	46.55	0.683	14.95	0.9562	22.9625
0.684	78.48	0.684	63.42	0.684	46.7	0.684	15.1125	0.9576	23.075
0.685	78.3	0.685	63.42	0.685	46.675	0.685	15.1875	0.959	23.175
0.686	78.3	0.686	63.54	0.686	46.65	0.686	15.2	0.9604	23.2875
0.687	78.3	0.687	63.42	0.687	46.8	0.687	15.3875	0.9618	23.4
0.688	78.3	0.688	63.42	0.688	46.85	0.688	15.5125	0.9632	23.525
0.689	78.48	0.689	63.54	0.689	47.025	0.689	15.7	0.9646	23.625
0.69	78.66	0.69	63.54	0.69	46.95	0.69	15.725	0.966	23.7625
0.691	78.66	0.691	63.66	0.691	47.175	0.691	15.8375	0.9674	23.8625
0.692	78.3	0.692	63.66	0.692	47.125	0.692	16	0.9688	23.9875
0.693	78.12	0.693	63.79	0.693	47.25	0.693	16.1375	0.9702	24.075
0.694	77.94	0.694	63.79	0.694	47.25	0.694	16.1875	0.9716	24.1875
0.695	78.3	0.695	63.79	0.695	47.35	0.695	16.2875	0.973	24.2875
0.696	78.48	0.696	63.79	0.696	47.475	0.696	16.4875	0.9744	24.4125
0.697	78.48	0.697	63.91	0.697	47.6	0.697	16.6	0.9758	24.5125
0.698	78.48	0.698	63.91	0.698	47.525	0.698	16.6375	0.9772	24.6375
0.699	78.66	0.699	63.91	0.699	47.775	0.699	16.7125	0.9786	24.75
0.7	78.48	0.7	63.91	0.7	47.675	0.7	16.9625	0.98	24.8625
0.701	78.66	0.701	64.03	0.701	47.875	0.701	16.9875	0.9814	24.9375
0.702	78.84	0.702	64.15	0.702	47.85	0.702	17.0625	0.9828	25.075
0.703	79.56	0.703	64.15	0.703	47.95	0.703	17.1625	0.9842	25.1625
0.704	79.38	0.704	64.15	0.704	48.125	0.704	17.3375	0.9856	25.2875
0.705	79.38	0.705	64.27	0.705	48.15	0.705	17.4625	0.987	25.375
0.706	79.2	0.706	64.15	0.706	48.075	0.706	17.5	0.9884	25.5
0.707	79.38	0.707	64.27	0.707	48.275	0.707	17.6375	0.9898	25.5875
0.708	79.2	0.708	64.27	0.708	48.275	0.708	17.85	0.9912	25.725
0.709	79.74	0.709	64.52	0.709	48.425	0.709	17.9125	0.9926	25.825
0.71	79.74	0.71	64.4	0.71	48.425	0.71	17.8875	0.994	25.95
0.711	79.92	0.711	64.4	0.711	48.5	0.711	18.0875	0.9954	26.025
0.712	79.38	0.712	64.4	0.712	48.55	0.712	18.2	0.9968	26.15
0.713	79.02	0.713	64.27	0.713	48.75	0.713	18.3	0.9982	26.25
0.714	79.02	0.714	64.4	0.714	48.625	0.714	18.325	0.9996	26.375
0.715	79.56	0.715	64.4	0.715	48.85	0.715	18.4625	1.001	26.4625
0.716	79.38	0.716	64.4	0.716	48.775	0.716	18.675	1.0024	26.5625
0.717	79.74	0.717	64.4	0.717	49	0.717	18.725	1.0038	26.6875
0.718	79.74	0.718	64.52	0.718	48.875	0.718	18.8125	1.0052	26.7875
0.719	79.74	0.719	64.52	0.719	49.025	0.719	18.925	1.0066	26.875
0.72	79.56	0.72	64.52	0.72	49.15	0.72	19.1125	1.008	27
0.721	79.74	0.721	64.64	0.721	49.25	0.721	19.175	1.0094	27.1
0.722	80.1	0.722	64.76	0.722	49.2	0.722	19.25	1.0108	27.2125
0.723	80.64	0.723	64.64	0.723	49.325	0.723	19.4375	1.0122	27.3
0.724	80.64	0.724	64.89	0.724	49.325	0.724	19.475	1.0136	27.4125
0.725	80.46	0.725	64.76	0.725	49.475	0.725	19.6125	1.015	27.5125
0.726	80.1	0.726	64.89	0.726	49.425	0.726	19.6625	1.0164	27.625
0.727	80.28	0.727	64.89	0.727	49.575	0.727	19.8125	1.0178	27.7375
0.728	80.28	0.728	64.89	0.728	49.725	0.728	19.9	1.0192	27.8375
0.729	80.46	0.729	65.01	0.729	49.7	0.729	20.0625	1.0206	27.95
0.73	80.64	0.73	64.89	0.73	49.7	0.73	20.0625	1.022	28.0625
0.731	80.82	0.731	65.01	0.731	49.875	0.731	20.2	1.0234	28.1375
0.732	80.28	0.732	65.01	0.732	49.85	0.732	20.375	1.0248	28.25
0.733	80.1	0.733	65.01	0.733	50.025	0.733	20.4375	1.0262	28.35
0.734	80.1	0.734	65.25	0.734	50.025	0.734	20.4875	1.0276	28.475
0.735	80.64	0.735	65.25	0.735	50.075	0.735	20.625	1.029	28.55
0.736	80.82	0.736	65.25	0.736	50.225	0.736	20.825	1.0304	28.6625
0.737	80.82	0.737	65.25	0.737	50.25	0.737	20.85	1.0318	28.7625
0.738	80.82	0.738	65.25	0.738	50.275	0.738	20.9125	1.0332	28.875
0.739	80.82	0.739	65.37	0.739	50.375	0.739	21.075	1.0346	28.9625
0.74	80.64	0.74	65.37	0.74	50.425	0.74	21.1875	1.036	29.0875
0.741	81.06	0.741	65.37	0.741	50.55	0.741	21.3	1.0374	29.175
0.742	81.24	0.742	65.37	0.742	50.475	0.742	21.3125	1.0388	29.2875
0.743	81.78	0.743	65.5	0.743	50.65	0.743	21.4875	1.0402	29.375
0.744	81.78	0.744	65.5	0.744	50.7	0.744	21.6125	1.0416	29.4875
0.745	81.6	0.745	65.5	0.745	50.8	0.745	21.725	1.043	29.5875
0.746	81.42	0.746	65.5	0.746	50.7	0.746	21.7375	1.0444	29.7125
0.747	81.6	0.747	65.74	0.747	51	0.747	21.7875	1.0458	29.7875
0.748	81.42	0.748	65.62	0.748	50.925	0.748	21.975	1.0472	29.9
0.749	81.6	0.749	65.74	0.749	51.075	0.749	22.1125	1.0486	30
0.75	81.78	0.75	65.74	0.75	50.95	0.75	22.1625	1.05	30.1
0.751	81.78	0.751	65.74	0.751	51.125	0.751	22.275	1.0514	30.2
0.752	81.42	0.752	65.74	0.752	51.25	0.752	22.4125	1.0528	30.3125
0.753	81.06	0.753	65.74	0.753	51.25	0.753	22.525	1.0542	30.4
0.754	81.24	0.754	65.86	0.754	51.225	0.754	22.5625	1.0556	30.5125
0.755	81.42	0.755	65.86	0.755	51.45	0.755	22.6625	1.057	30.6
0.756	81.6	0.756	65.98	0.756	51.475	0.756	22.8	1.0584	30.725
0.757	81.78	0.757	65.86	0.757	51.625	0.757	22.9125	1.0598	30.8
0.758	81.78	0.758	65.86	0.758	51.35	0.758	22.9875	1.0612	30.9
0.759	81.78	0.759	65.98	0.759	51.675	0.759	23.0625	1.0626	30.975
0.76	81.78	0.76	65.98	0.76	51.75	0.76	23.2375	1.064	31.1
0.761	81.96	0.761	66.11	0.761	51.75	0.761	23.325	1.0654	31.2
0.762	82.32	0.762	66.11	0.762	51.675	0.762	23.325	1.0668	31.3
0.763	82.86	0.763	66.23	0.763	51.9	0.763	23.525	1.0682	31.4
0.764	82.68	0.764	66.23	0.764	51.9	0.764	23.625	1.0696	31.525
0.765	82.68	0.765	66.23	0.765	52.025	0.765	23.725	1.071	31.6125
0.766	82.5	0.766	66.23	0.766	52.025	0.766	23.75	1.0724	31.7125
0.767	82.5	0.767	66.35	0.767	52.075	0.767	23.925	1.0738	31.8
0.768	82.5	0.768	66.47	0.768	52.2	0.768	24.0375	1.0752	31.925
0.769	82.86	0.769	66.47	0.769	52.225	0.769	24.1625	1.0766	32.0125
0.77	82.86	0.77	66.59	0.77	52.3	0.77	24.15	1.078	32.125
0.771	82.86	0.771	66.59	0.771	52.35	0.771	24.3125	1.0794	32.2
0.772	82.5	0.772	66.72	0.772	52.35	0.772	24.4625	1.0808	32.3125
0.773	82.14	0.773	66.59	0.773	52.55	0.773	24.5	1.0822	32.4
0.774	82.14	0.774	66.59	0.774	52.425	0.774	24.55	1.0836	32.5125
0.775	82.5	0.775	66.72	0.775	52.55	0.775	24.6875	1.085	32.575
0.776	82.5	0.776	66.84	0.776	52.65	0.776	24.7875	1.0864	32.6875
0.777	82.68	0.777	66.84	0.777	52.65	0.777	24.925	1.0878	32.7875
0.778	82.68	0.778	66.72	0.778	52.7	0.778	24.975	1.0892	32.8875
0.779	82.86	0.779	66.72	0.779	52.75	0.779	25.075	1.0906	32.975
0.78	82.68	0.78	66.72	0.78	52.9	0.78	25.2125	1.092	33.0875
0.781	83.04	0.781	66.84	0.781	52.925	0.781	25.325	1.0934	33.175
0.782	83.22	0.782	66.84	0.782	52.875	0.782	25.3375	1.0948	33.275
0.783	83.58	0.783	66.84	0.783	53.075	0.783	25.45	1.0962	33.3625
0.784	83.58	0.784	66.84	0.784	53.075	0.784	25.5875	1.0976	33.475
0.785	83.4	0.785	66.96	0.785	53.15	0.785	25.7	1.099	33.5625
0.786	83.4	0.786	66.96	0.786	53.125	0.786	25.675	1.1004	33.6625
0.787	83.58	0.787	67.08	0.787	53.25	0.787	25.8375	1.1018	33.7375
0.788	83.58	0.788	67.08	0.788	53.3	0.788	26.0125	1.1032	33.8625
0.789	83.94	0.789	67.08	0.789	53.525	0.789	26.1125	1.1046	33.95
0.79	83.76	0.79	67.08	0.79	53.275	0.79	26.075	1.106	34.05
0.791	83.94	0.791	67.2	0.791	53.6	0.791	26.275	1.1074	34.125
0.792	83.4	0.792	67.2	0.792	53.475	0.792	26.4375	1.1088	34.25
0.793	83.22	0.793	67.33	0.793	53.675	0.793	26.4375	1.1102	34.325
0.794	83.22	0.794	67.33	0.794	53.6	0.794	26.5	1.1116	34.425
0.795	83.58	0.795	67.45	0.795	53.75	0.795	26.6375	1.113	34.5125
0.796	83.58	0.796	67.45	0.796	53.725	0.796	26.7375	1.1144	34.625
0.797	83.76	0.797	67.45	0.797	53.875	0.797	26.85	1.1158	34.7125
0.798	83.76	0.798	67.33	0.798	53.75	0.798	26.8625	1.1172	34.825
0.799	83.76	0.799	67.45	0.799	53.975	0.799	26.975	1.1186	34.8875
0.8	83.58	0.8	67.45	0.8	54	0.8	27.1125	1.12	35.0125
0.801	83.76	0.801	67.57	0.801	54.125	0.801	27.25	1.1214	35.1
0.802	84.12	0.802	67.69	0.802	54.125	0.802	27.2625	1.1228	35.1875
0.803	84.72	0.803	67.57	0.803	54.225	0.803	27.425	1.1242	35.2625
0.804	84.54	0.804	67.69	0.804	54.175	0.804	27.475	1.1256	35.375
0.805	84.54	0.805	67.69	0.805	54.35	0.805	27.575	1.127	35.4625
0.806	84.3	0.806	67.69	0.806	54.25	0.806	27.6	1.1284	35.5625
0.807	84.3	0.807	67.81	0.807	54.425	0.807	27.675	1.1298	35.65
0.808	84.3	0.808	67.81	0.808	54.4	0.808	27.8375	1.1312	35.7625
0.809	84.54	0.809	67.81	0.809	54.625	0.809	27.95	1.1326	35.8375
0.81	84.72	0.81	67.69	0.81	54.5	0.81	27.9875	1.134	35.9375
0.811	84.9	0.811	67.69	0.811	54.55	0.811	28.075	1.1354	36.0125
0.812	84.54	0.812	67.81	0.812	54.775	0.812	28.2625	1.1368	36.1125
0.813	84.3	0.813	67.94	0.813	54.8	0.813	28.3125	1.1382	36.2125
0.814	84.12	0.814	67.81	0.814	54.65	0.814	28.325	1.1396	36.3
0.815	84.54	0.815	67.94	0.815	54.9	0.815	28.4	1.141	36.375
0.816	84.54	0.816	67.94	0.816	54.85	0.816	28.625	1.1424	36.4875
0.817	84.9	0.817	67.94	0.817	55	0.817	28.6375	1.1438	36.575
0.818	84.72	0.818	67.94	0.818	54.9	0.818	28.7	1.1452	36.675
0.819	84.72	0.819	67.94	0.819	54.975	0.819	28.8375	1.1466	36.75
0.82	84.72	0.82	67.94	0.82	55.075	0.82	28.9875	1.148	36.8375
0.821	84.9	0.821	68.06	0.821	55.125	0.821	29.05	1.1494	36.925
0.822	85.26	0.822	67.94	0.822	55.125	0.822	29.0625	1.1508	37.025
0.823	85.8	0.823	68.06	0.823	55.325	0.823	29.2	1.1522	37.1
0.824	85.62	0.824	68.06	0.824	55.25	0.824	29.2875	1.1536	37.2
0.825	85.62	0.825	68.18	0.825	55.425	0.825	29.4125	1.155	37.2875
0.826	85.26	0.826	68.06	0.826	55.325	0.826	29.425	1.1564	37.3875
0.827	85.26	0.827	68.18	0.827	55.475	0.827	29.5625	1.1578	37.4625
0.828	85.26	0.828	68.18	0.828	55.5	0.828	29.675	1.1592	37.55
0.829	85.62	0.829	68.18	0.829	55.6	0.829	29.75	1.1606	37.6625
0.83	85.8	0.83	68.18	0.83	55.425	0.83	29.7875	1.162	37.7375
0.831	85.8	0.831	68.3	0.831	55.675	0.831	29.8375	1.1634	37.8125
0.832	85.44	0.832	68.3	0.832	55.65	0.832	30.0375	1.1648	37.925
0.833	85.08	0.833	68.3	0.833	55.775	0.833	30.0875	1.1662	38.025
0.834	85.08	0.834	68.3	0.834	55.75	0.834	30.1875	1.1676	38.0875
0.835	85.26	0.835	68.3	0.835	55.8	0.835	30.3	1.169	38.1875
0.836	85.44	0.836	68.43	0.836	55.925	0.836	30.4	1.1704	38.2875
0.837	85.62	0.837	68.43	0.837	55.975	0.837	30.475	1.1718	38.35
0.838	85.44	0.838	68.55	0.838	55.925	0.838	30.4625	1.1732	38.4625
0.839	85.62	0.839	68.55	0.839	56.15	0.839	30.6375	1.1746	38.5375
0.84	85.44	0.84	68.67	0.84	56.1	0.84	30.7125	1.176	38.6375
0.841	85.8	0.841	68.67	0.841	56.225	0.841	30.85	1.1774	38.7375
0.842	85.98	0.842	68.67	0.842	56.1	0.842	30.8375	1.1788	38.825
0.843	86.52	0.843	68.67	0.843	56.3	0.843	30.9625	1.1802	38.8875
0.844	86.52	0.844	68.67	0.844	56.25	0.844	31.0625	1.1816	39
0.845	86.34	0.845	68.67	0.845	56.325	0.845	31.1875	1.183	39.0875
0.846	86.16	0.846	68.79	0.846	56.25	0.846	31.2	1.1844	39.1625
0.847	86.16	0.847	68.79	0.847	56.575	0.847	31.3375	1.1858	39.25
0.848	86.16	0.848	68.79	0.848	56.5	0.848	31.4125	1.1872	39.375
0.849	86.34	0.849	68.67	0.849	56.6	0.849	31.5625	1.1886	39.4375
0.85	86.52	0.85	68.79	0.85	56.625	0.85	31.625	1.19	39.5375
0.851	86.52	0.851	68.79	0.851	56.575	0.851	31.6375	1.1914	39.6125
0.852	85.98	0.852	68.91	0.852	56.75	0.852	31.825	1.1928	39.7
0.853	85.8	0.853	68.79	0.853	56.775	0.853	31.9625	1.1942	39.7875
0.854	85.8	0.854	69.04	0.854	56.85	0.854	31.9875	1.1956	39.9
0.855	85.98	0.855	68.91	0.855	56.775	0.855	32.0125	1.197	39.9625
0.856	86.34	0.856	69.04	0.856	56.875	0.856	32.1125	1.1984	40.05
0.857	86.34	0.857	69.04	0.857	57.025	0.857	32.2375	1.1998	40.15
0.858	86.52	0.858	69.16	0.858	57	0.858	32.325	1.2012	40.225
0.859	86.52	0.859	69.16	0.859	57	0.859	32.375	1.2026	40.2875
0.86	86.34	0.86	69.16	0.86	57.15	0.86	32.5	1.204	40.3875
0.861	86.52	0.861	69.16	0.861	57.15	0.861	32.6375	1.2054	40.4875
0.862	87.06	0.862	69.28	0.862	57.325	0.862	32.675	1.2068	40.5625
0.863	87.6	0.863	69.4	0.863	57.2	0.863	32.7375	1.2082	40.65
0.864	87.42	0.864	69.4	0.864	57.275	0.864	32.8125	1.2096	40.75
0.865	87.42	0.865	69.4	0.865	57.325	0.865	32.9625	1.211	40.825
0.866	87.24	0.866	69.65	0.866	57.35	0.866	33.025	1.2124	40.925
0.867	87.24	0.867	69.52	0.867	57.325	0.867	33.0125	1.2138	40.9875
0.868	87.06	0.868	69.52	0.868	57.5	0.868	33.1	1.2152	41.075
0.869	87.42	0.869	69.52	0.869	57.5	0.869	33.275	1.2166	41.175
0.87	87.24	0.87	69.65	0.87	57.675	0.87	33.375	1.218	41.2625
0.871	87.6	0.871	69.65	0.871	57.55	0.871	33.35	1.2194	41.325
0.872	87.06	0.872	69.77	0.872	57.725	0.872	33.5375	1.2208	41.4375
0.873	86.7	0.873	69.65	0.873	57.675	0.873	33.6375	1.2222	41.5125
0.874	86.7	0.874	69.77	0.874	57.775	0.874	33.7125	1.2236	41.6
0.875	87.06	0.875	69.65	0.875	57.75	0.875	33.75	1.225	41.6625
0.876	87.06	0.876	69.89	0.876	57.85	0.876	33.8375	1.2264	41.75
0.877	87.24	0.877	69.77	0.877	57.85	0.877	34	1.2278	41.8375
0.878	87.24	0.878	69.89	0.878	58	0.878	34.025	1.2292	41.9375
0.879	87.24	0.879	69.77	0.879	57.875	0.879	34.025	1.2306	42.0125
0.88	87.24	0.88	69.89	0.88	58.1	0.88	34.2	1.232	42.1
0.881	87.42	0.881	69.89	0.881	58.1	0.881	34.3125	1.2334	42.175
0.882	87.78	0.882	69.89	0.882	58.125	0.882	34.375	1.2348	42.2625
0.883	88.38	0.883	69.77	0.883	58.225	0.883	34.4125	1.2362	42.3375
0.884	88.2	0.884	69.89	0.884	58.25	0.884	34.5125	1.2376	42.4375
0.885	88.2	0.885	69.89	0.885	58.25	0.885	34.625	1.239	42.5125
0.886	87.96	0.886	70.01	0.886	58.3	0.886	34.7125	1.2404	42.6125
0.887	87.96	0.887	70.01	0.887	58.25	0.887	34.6875	1.2418	42.675
0.888	88.2	0.888	70.13	0.888	58.4	0.888	34.85	1.2432	42.75
0.889	88.38	0.889	70.13	0.889	58.425	0.889	34.9875	1.2446	42.85
0.89	88.38	0.89	70.13	0.89	58.525	0.89	35.0375	1.246	42.925
0.891	88.56	0.891	70.13	0.891	58.425	0.891	34.9875	1.2474	43.025
0.892	87.96	0.892	70.13	0.892	58.575	0.892	35.175	1.2488	43.0875
0.893	87.6	0.893	70.26	0.893	58.525	0.893	35.2875	1.2502	43.1875
0.894	87.6	0.894	70.26	0.894	58.775	0.894	35.35	1.2516	43.275
0.895	87.96	0.895	70.26	0.895	58.575	0.895	35.3625	1.253	43.3625
0.896	88.2	0.896	70.38	0.896	58.775	0.896	35.425	1.2544	43.425
0.897	88.38	0.897	70.38	0.897	58.875	0.897	35.5875	1.2558	43.525
0.898	88.2	0.898	70.5	0.898	58.875	0.898	35.65	1.2572	43.6
0.899	88.2	0.899	70.38	0.899	58.85	0.899	35.65	1.2586	43.675
0.9	87.96	0.9	70.5	0.9	58.975	0.9	35.7875	1.26	43.7375
0.901	88.38	0.901	70.38	0.901	58.975	0.901	35.9125	1.2614	43.85
0.902	88.56	0.902	70.5	0.902	59.1	0.902	35.975	1.2628	43.925
0.903	89.1	0.903	70.5	0.903	58.85	0.903	35.975	1.2642	44.0125
0.904	89.1	0.904	70.5	0.904	59.15	0.904	36.1625	1.2656	44.075
0.905	88.92	0.905	70.5	0.905	59.125	0.905	36.2	1.267	44.1625
0.906	88.74	0.906	70.62	0.906	59.2	0.906	36.3125	1.2684	44.25
0.907	88.92	0.907	70.5	0.907	59.25	0.907	36.3	1.2698	44.3375
0.908	88.92	0.908	70.62	0.908	59.25	0.908	36.4625	1.2712	44.4
0.909	89.1	0.909	70.62	0.909	59.325	0.909	36.4875	1.2726	44.4875
0.91	89.1	0.91	70.74	0.91	59.475	0.91	36.5875	1.274	44.5625
0.911	89.1	0.911	70.5	0.911	59.325	0.911	36.5875	1.2754	44.6375
0.912	88.74	0.912	70.62	0.912	59.475	0.912	36.7625	1.2768	44.7125
0.913	88.56	0.913	70.62	0.913	59.475	0.913	36.875	1.2782	44.8125
0.914	88.56	0.914	70.74	0.914	59.525	0.914	36.9625	1.2796	44.8875
0.915	88.92	0.915	70.62	0.915	59.475	0.915	36.925	1.281	44.9625
0.916	88.92	0.916	70.74	0.916	59.575	0.916	37.075	1.2824	45.0375
0.917	89.1	0.917	70.74	0.917	59.7	0.917	37.175	1.2838	45.125
0.918	89.1	0.918	70.87	0.918	59.775	0.918	37.225	1.2852	45.1875
0.919	89.28	0.919	70.87	0.919	59.525	0.919	37.225	1.2866	45.3
0.92	89.1	0.92	70.87	0.92	59.85	0.92	37.375	1.288	45.35
0.921	89.28	0.921	70.87	0.921	59.825	0.921	37.55	1.2894	45.4375
0.922	89.64	0.922	70.87	0.922	59.925	0.922	37.55	1.2908	45.525
0.923	90.18	0.923	70.87	0.923	59.85	0.923	37.525	1.2922	45.6125
0.924	90	0.924	70.99	0.924	59.975	0.924	37.6875	1.2936	45.675
0.925	89.82	0.925	70.87	0.925	60.075	0.925	37.7875	1.295	45.7625
0.926	89.82	0.926	70.99	0.926	60.125	0.926	37.925	1.2964	45.85
0.927	89.64	0.927	70.87	0.927	60.05	0.927	37.8375	1.2978	45.925
0.928	89.64	0.928	70.99	0.928	60.2	0.928	37.9875	1.2992	46
0.929	90	0.929	70.87	0.929	60.125	0.929	38.0375	1.3006	46.0875
0.93	89.82	0.93	71.11	0.93	60.25	0.93	38.1875	1.302	46.15
0.931	89.82	0.931	70.99	0.931	60.225	0.931	38.1375	1.3034	46.2375
0.932	89.46	0.932	71.11	0.932	60.225	0.932	38.2875	1.3048	46.3
0.933	89.28	0.933	71.23	0.933	60.325	0.933	38.4	1.3062	46.375
0.934	89.28	0.934	71.23	0.934	60.475	0.934	38.45	1.3076	46.475
0.935	89.46	0.935	71.11	0.935	60.325	0.935	38.4875	1.309	46.55
0.936	89.64	0.936	71.36	0.936	60.5	0.936	38.6	1.3104	46.6125
0.937	89.82	0.937	71.23	0.937	60.45	0.937	38.7	1.3118	46.7
0.938	89.82	0.938	71.23	0.938	60.6	0.938	38.7625	1.3132	46.7875
0.939	90	0.939	71.36	0.939	60.525	0.939	38.8	1.3146	46.85
0.94	90	0.94	71.36	0.94	60.5	0.94	39	1.316	46.925
0.941	90.18	0.941	71.36	0.941	60.675	0.941	38.95	1.3174	47.025
0.942	90.54	0.942	71.23	0.942	60.85	0.942	39.0875	1.3188	47.1
0.943	90.9	0.943	71.48	0.943	60.75	0.943	39.1375	1.3202	47.175
0.944	90.9	0.944	71.36	0.944	60.925	0.944	39.25	1.3216	47.2375
0.945	90.72	0.945	71.48	0.945	60.725	0.945	39.2375	1.323	47.325
0.946	90.54	0.946	71.48	0.946	60.9	0.946	39.325	1.3244	47.3875
0.947	90.36	0.947	71.6	0.947	60.925	0.947	39.4375	1.3258	47.4875
0.948	90.54	0.948	71.48	0.948	61.025	0.948	39.5625	1.3272	47.55
0.949	90.72	0.949	71.6	0.949	60.925	0.949	39.5625	1.3286	47.6375
0.95	90.72	0.95	71.6	0.95	61.15	0.95	39.7	1.33	47.725
0.951	90.72	0.951	71.72	0.951	61	0.951	39.8	1.3314	47.7875
0.952	90.54	0.952	71.6	0.952	61.225	0.952	39.8	1.3328	47.85
0.953	90	0.953	71.72	0.953	61.05	0.953	39.8625	1.3342	47.9375
0.954	90.18	0.954	71.72	0.954	61.175	0.954	39.9375	1.3356	48.0125
0.955	90.36	0.955	71.6	0.955	61.2	0.955	40.05	1.337	48.0875
0.956	90.36	0.956	71.6	0.956	61.35	0.956	40.0875	1.3384	48.1625
0.957	90.54	0.957	71.84	0.957	61.275	0.957	40.1375	1.3398	48.25
0.958	90.72	0.958	71.72	0.958	61.4	0.958	40.25	1.3412	48.3125
0.959	90.54	0.959	71.84	0.959	61.425	0.959	40.425	1.3426	48.4125
0.96	90.54	0.96	71.84	0.96	61.55	0.96	40.4125	1.344	48.4625
0.961	90.9	0.961	71.84	0.961	61.4	0.961	40.4125	1.3454	48.55
0.962	91.08	0.962	71.84	0.962	61.5	0.962	40.4625	1.3468	48.6
0.963	91.44	0.963	71.97	0.963	61.575	0.963	40.6	1.3482	48.6875
0.964	91.44	0.964	71.97	0.964	61.675	0.964	40.7625	1.3496	48.775
0.965	91.44	0.965	72.09	0.965	61.575	0.965	40.6875	1.351	48.85
0.966	91.44	0.966	71.97	0.966	61.775	0.966	40.8625	1.3524	48.9125
0.967	91.26	0.967	72.21	0.967	61.675	0.967	40.95	1.3538	48.9875
0.968	91.44	0.968	72.21	0.968	61.85	0.968	41.0125	1.3552	49.0625
0.969	91.68	0.969	72.33	0.969	61.75	0.969	40.9625	1.3566	49.15
0.97	91.86	0.97	72.21	0.97	61.775	0.97	41.1625	1.358	49.2
0.971	91.68	0.971	72.33	0.971	61.975	0.971	41.2625	1.3594	49.2875
0.972	91.26	0.972	72.33	0.972	61.925	0.972	41.2875	1.3608	49.3625
0.973	90.9	0.973	72.45	0.973	61.9	0.973	41.2625	1.3622	49.425
0.974	90.9	0.974	72.33	0.974	62.05	0.974	41.35	1.3636	49.4875
0.975	91.08	0.975	72.45	0.975	62.025	0.975	41.45	1.365	49.5875
0.976	91.44	0.976	72.33	0.976	62.125	0.976	41.575	1.3664	49.6375
0.977	91.44	0.977	72.45	0.977	62.025	0.977	41.5625	1.3678	49.7375
0.978	91.44	0.978	72.45	0.978	62.1	0.978	41.65	1.3692	49.7875
0.979	91.44	0.979	72.58	0.979	62.25	0.979	41.8125	1.3706	49.8875
0.98	91.26	0.98	72.45	0.98	62.275	0.98	41.875	1.372	49.95
0.981	91.44	0.981	72.58	0.981	62.175	0.981	41.8375	1.3734	50.025
0.982	91.86	0.982	72.45	0.982	62.4	0.982	42.0125	1.3748	50.075
0.983	92.22	0.983	72.58	0.983	62.3	0.983	42.0625	1.3762	50.1625
0.984	92.4	0.984	72.58	0.984	62.45	0.984	42.125	1.3776	50.2375
0.985	92.04	0.985	72.7	0.985	62.4	0.985	42.175	1.379	50.325
0.986	92.04	0.986	72.58	0.986	62.425	0.986	42.2625	1.3804	50.375
0.987	92.04	0.987	72.82	0.987	62.475	0.987	42.35	1.3818	50.4625
0.988	92.04	0.988	72.7	0.988	62.6	0.988	42.425	1.3832	50.525
0.989	92.22	0.989	72.7	0.989	62.475	0.989	42.425	1.3846	50.625
0.99	92.4	0.99	72.7	0.99	62.7	0.99	42.5	1.386	50.6625
0.991	92.4	0.991	72.94	0.991	62.675	0.991	42.6375	1.3874	50.7375
0.992	92.04	0.992	72.82	0.992	62.75	0.992	42.675	1.3888	50.8125
0.993	91.68	0.993	72.94	0.993	62.675	0.993	42.6625	1.3902	50.9
0.994	91.68	0.994	72.94	0.994	62.75	0.994	42.8125	1.3916	50.95
0.995	91.86	0.995	72.94	0.995	62.875	0.995	42.9125	1.393	51.0375
0.996	92.04	0.996	72.94	0.996	62.925	0.996	42.9625	1.3944	51.1125
0.997	92.22	0.997	73.06	0.997	62.85	0.997	42.975	1.3958	51.1875
0.998	92.22	0.998	72.94	0.998	63.025	0.998	43.1125	1.3972	51.25
0.999	92.22	0.999	73.19	0.999	63.025	0.999	43.225	1.3986	51.325
1	92.22	1	73.06	1	63.2	1	43.225	1.4	51.375
1.001	92.22	1.001	73.06	1.001	63.075	1.001	43.225	1.4014	51.475
1.002	92.76	1.002	72.94	1.002	63.15	1.002	43.3625	1.4028	51.5375
1.003	93.12	1.003	73.19	1.003	63.2	1.003	43.4	1.4042	51.6125
1.004	92.94	1.004	73.06	1.004	63.275	1.004	43.5125	1.4056	51.675
1.005	92.94	1.005	73.06	1.005	63.225	1.005	43.4625	1.407	51.75
1.006	92.76	1.006	73.06	1.006	63.35	1.006	43.6	1.4084	51.8125
1.007	92.58	1.007	73.19	1.007	63.275	1.007	43.725	1.4098	51.8875
1.008	92.76	1.008	72.94	1.008	63.475	1.008	43.775	1.4112	51.95
1.009	92.94	1.009	73.19	1.009	63.275	1.009	43.75	1.4126	52.0375
1.01	93.12	1.01	73.06	1.01	63.5	1.01	43.8125	1.414	52.0875
1.011	92.94	1.011	73.31	1.011	63.425	1.011	44.0125	1.4154	52.175
1.012	92.76	1.012	73.19	1.012	63.525	1.012	44.0125	1.4168	52.25
1.013	92.22	1.013	73.31	1.013	63.425	1.013	44.075	1.4182	52.3125
1.014	92.4	1.014	73.19	1.014	63.575	1.014	44.15	1.4196	52.375
1.015	92.58	1.015	73.19	1.015	63.625	1.015	44.325	1.421	52.45
1.016	93.12	1.016	73.31	1.016	63.675	1.016	44.3	1.4224	52.5125
1.017	93.12	1.017	73.43	1.017	63.575	1.017	44.325	1.4238	52.5875
1.018	93.12	1.018	73.31	1.018	63.775	1.018	44.4625	1.4252	52.65
1.019	93.12	1.019	73.43	1.019	63.8	1.019	44.55	1.4266	52.725
1.02	92.94	1.02	73.31	1.02	63.8	1.02	44.625	1.428	52.8
1.021	93.12	1.021	73.43	1.021	63.75	1.021	44.5625	1.4294	52.8875
1.022	93.48	1.022	73.43	1.022	63.85	1.022	44.6375	1.4308	52.925
1.023	93.84	1.023	73.43	1.023	63.85	1.023	44.8125	1.4322	53.0125
1.024	93.84	1.024	73.43	1.024	64.05	1.024	44.85	1.4336	53.075
1.025	93.84	1.025	73.43	1.025	63.85	1.025	44.875	1.435	53.1375
1.026	93.66	1.026	73.55	1.026	64.075	1.026	45.0125	1.4364	53.2
1.027	93.48	1.027	73.55	1.027	64.025	1.027	45.1125	1.4378	53.2875
1.028	93.66	1.028	73.43	1.028	64.05	1.028	45.1	1.4392	53.35
1.029	93.66	1.029	73.67	1.029	64.025	1.029	45.15	1.4406	53.425
1.03	93.66	1.03	73.67	1.03	64.1	1.03	45.1875	1.442	53.4875
1.031	93.84	1.031	73.67	1.031	64.2	1.031	45.3	1.4434	53.5625
1.032	93.48	1.032	73.55	1.032	64.275	1.032	45.3375	1.4448	53.625
1.033	92.94	1.033	73.67	1.033	64.1	1.033	45.3625	1.4462	53.7
1.034	93.3	1.034	73.67	1.034	64.25	1.034	45.5	1.4476	53.75
1.035	93.48	1.035	73.92	1.035	64.325	1.035	45.5875	1.449	53.825
1.036	93.66	1.036	73.8	1.036	64.375	1.036	45.65	1.4504	53.8875
1.037	93.84	1.037	73.92	1.037	64.275	1.037	45.6625	1.4518	53.9625
1.038	93.66	1.038	73.92	1.038	64.375	1.038	45.7375	1.4532	54.0125
1.039	93.66	1.039	73.92	1.039	64.375	1.039	45.7875	1.4546	54.1
1.04	93.66	1.04	73.8	1.04	64.475	1.04	45.9125	1.456	54.1625
1.041	93.66	1.041	73.92	1.041	64.45	1.041	45.85	1.4574	54.2375
1.042	93.66	1.042	73.8	1.042	64.675	1.042	46.05	1.4588	54.2875
1.043	94.02	1.043	73.92	1.043	64.55	1.043	46.0875	1.4602	54.3625
1.044	94.2	1.044	73.8	1.044	64.6	1.044	46.15	1.4616	54.4375
1.045	93.84	1.045	73.92	1.045	64.55	1.045	46.125	1.463	54.5125
1.046	93.84	1.046	73.8	1.046	64.65	1.046	46.225	1.4644	54.5625
1.047	93.66	1.047	73.92	1.047	64.675	1.047	46.3625	1.4658	54.6375
1.048	94.02	1.048	73.92	1.048	64.65	1.048	46.35	1.4672	54.7
1.049	94.02	1.049	73.92	1.049	64.65	1.049	46.4	1.4686	54.775
1.05	94.38	1.05	73.92	1.05	64.825	1.05	46.475	1.47	54.8375
1.051	94.38	1.051	74.04	1.051	64.875	1.051	46.575	1.4714	54.9125
1.052	93.84	1.052	73.92	1.052	64.9	1.052	46.625	1.4728	54.9875
1.053	93.48	1.053	74.16	1.053	64.825	1.053	46.675	1.4742	55.05
1.054	93.66	1.054	74.04	1.054	64.95	1.054	46.6875	1.4756	55.0875
1.055	93.84	1.055	74.16	1.055	64.95	1.055	46.9	1.477	55.1875
1.056	94.02	1.056	74.04	1.056	65.025	1.056	46.9	1.4784	55.2375
1.057	94.2	1.057	74.28	1.057	64.825	1.057	46.85	1.4798	55.3125
1.058	94.2	1.058	74.16	1.058	65.1	1.058	46.9875	1.4812	55.3625
1.059	94.02	1.059	74.28	1.059	65	1.059	47.1	1.4826	55.4625
1.06	94.2	1.06	74.16	1.06	65.1	1.06	47.175	1.484	55.5125
1.061	94.38	1.061	74.28	1.061	65.025	1.061	47.1625	1.4854	55.5875
1.062	94.56	1.062	74.16	1.062	65.175	1.062	47.2375	1.4868	55.6375
1.063	95.16	1.063	74.28	1.063	65.225	1.063	47.4	1.4882	55.7125
1.064	95.16	1.064	74.28	1.064	65.225	1.064	47.3625	1.4896	55.775
1.065	94.74	1.065	74.41	1.065	65.2	1.065	47.4625	1.491	55.8375
1.066	94.74	1.066	74.28	1.066	65.425	1.066	47.475	1.4924	55.8875
1.067	94.74	1.067	74.53	1.067	65.425	1.067	47.6375	1.4938	55.9625
1.068	94.92	1.068	74.53	1.068	65.375	1.068	47.6625	1.4952	56.0375
1.069	95.16	1.069	74.53	1.069	65.325	1.069	47.675	1.4966	56.0875
1.07	95.34	1.07	74.53	1.07	65.45	1.07	47.75	1.498	56.15
1.071	95.16	1.071	74.77	1.071	65.5	1.071	47.9	1.4994	56.225
1.072	94.92	1.072	74.53	1.072	65.55	1.072	47.9	1.5008	56.3
1.073	94.38	1.073	74.77	1.073	65.45	1.073	47.8875	1.5022	56.3625
1.074	94.74	1.074	74.65	1.074	65.65	1.074	47.9625	1.5036	56.4125
1.075	94.74	1.075	74.77	1.075	65.6	1.075	48.1	1.505	56.475
1.076	94.92	1.076	74.77	1.076	65.7	1.076	48.2125	1.5064	56.5375
1.077	94.92	1.077	74.9	1.077	65.6	1.077	48.1625	1.5078	56.6125
1.078	95.16	1.078	74.77	1.078	65.7	1.078	48.2375	1.5092	56.6625
1.079	94.92	1.079	74.9	1.079	65.75	1.079	48.35	1.5106	56.7375
1.08	94.92	1.08	74.9	1.08	65.75	1.08	48.425	1.512	56.8125
1.081	94.92	1.081	75.02	1.081	65.775	1.081	48.4125	1.5134	56.8625
1.082	95.52	1.082	74.9	1.082	65.825	1.082	48.4875	1.5148	56.9125
1.083	95.88	1.083	75.02	1.083	65.825	1.083	48.5875	1.5162	57
1.084	95.88	1.084	74.77	1.084	65.875	1.084	48.6375	1.5176	57.05
1.085	95.7	1.085	74.9	1.085	65.85	1.085	48.6875	1.519	57.125
1.086	95.52	1.086	74.9	1.086	65.925	1.086	48.7	1.5204	57.1875
1.087	95.52	1.087	75.02	1.087	66.025	1.087	48.8625	1.5218	57.25
1.088	95.7	1.088	75.02	1.088	66.05	1.088	48.85	1.5232	57.3125
1.089	95.88	1.089	75.26	1.089	66.05	1.089	48.9	1.5246	57.4
1.09	96.06	1.09	75.14	1.09	66.125	1.09	48.95	1.526	57.4375
1.091	95.88	1.091	75.14	1.091	66.15	1.091	49.1125	1.5274	57.5
1.092	95.34	1.092	75.14	1.092	66.25	1.092	49.125	1.5288	57.5625
1.093	95.16	1.093	75.38	1.093	66.125	1.093	49.175	1.5302	57.675
1.094	95.52	1.094	75.26	1.094	66.2	1.094	49.2125	1.5316	57.6875
1.095	95.7	1.095	75.38	1.095	66.3	1.095	49.325	1.533	57.75
1.096	95.7	1.096	75.38	1.096	66.3	1.096	49.375	1.5344	57.8125
1.097	95.88	1.097	75.38	1.097	66.325	1.097	49.35	1.5358	57.8875
1.098	95.7	1.098	75.38	1.098	66.4	1.098	49.4625	1.5372	57.95
1.099	95.7	1.099	75.51	1.099	66.4	1.099	49.55	1.5386	58.0125
1.1	95.7	1.1	75.38	1.1	66.35	1.1	49.6125	1.54	58.0625
1.101	96.06	1.101	75.63	1.101	66.325	1.101	49.6	1.5414	58.1625
1.102	96.42	1.102	75.51	1.102	66.55	1.102	49.7125	1.5428	58.2
1.103	96.6	1.103	75.63	1.103	66.525	1.103	49.8125	1.5442	58.2625
1.104	96.78	1.104	75.51	1.104	66.525	1.104	49.8125	1.5456	58.3125
1.105	96.42	1.105	75.63	1.105	66.6	1.105	49.9625	1.547	58.375
1.106	96.42	1.106	75.63	1.106	66.575	1.106	49.8875	1.5484	58.425
1.107	96.42	1.107	75.63	1.107	66.6	1.107	50.025	1.5498	58.5125
1.108	96.42	1.108	75.63	1.108	66.675	1.108	50.0625	1.5512	58.575
1.109	96.6	1.109	75.75	1.109	66.825	1.109	50.175	1.5526	58.625
1.11	96.6	1.11	75.75	1.11	66.675	1.11	50.1375	1.554	58.6875
1.111	96.6	1.111	75.51	1.111	66.85	1.111	50.2375	1.5554	58.7625
1.112	96.24	1.112	75.63	1.112	66.825	1.112	50.3875	1.5568	58.8125
1.113	95.88	1.113	75.63	1.113	66.95	1.113	50.3625	1.5582	58.8875
1.114	96.06	1.114	75.63	1.114	66.725	1.114	50.375	1.5596	58.95
1.115	96.24	1.115	75.75	1.115	66.975	1.115	50.425	1.561	59
1.116	96.42	1.116	75.75	1.116	66.9	1.116	50.6125	1.5624	59.0625
1.117	96.6	1.117	75.75	1.117	67.025	1.117	50.6375	1.5638	59.15
1.118	96.6	1.118	75.63	1.118	66.9	1.118	50.5625	1.5652	59.1875
1.119	96.6	1.119	75.75	1.119	67.1	1.119	50.725	1.5666	59.25
1.12	96.6	1.12	75.75	1.12	67	1.12	50.7875	1.568	59.3125
1.121	96.6	1.121	75.75	1.121	67.225	1.121	50.85	1.5694	59.375
1.122	97.14	1.122	75.75	1.122	66.975	1.122	50.775	1.5708	59.425
1.123	97.32	1.123	75.75	1.123	67.15	1.123	50.925	1.5722	59.5125
1.124	97.5	1.124	75.75	1.124	67.225	1.124	50.975	1.5736	59.5625
1.125	97.32	1.125	75.87	1.125	67.225	1.125	51.0625	1.575	59.625
1.126	97.14	1.126	75.87	1.126	67.225	1.126	51.025	1.5764	59.6625
1.127	97.14	1.127	75.99	1.127	67.275	1.127	51.125	1.5778	59.75
1.128	97.32	1.128	75.87	1.128	67.3	1.128	51.2125	1.5792	59.8
1.129	97.32	1.129	75.99	1.129	67.45	1.129	51.275	1.5806	59.8625
1.13	97.5	1.13	75.99	1.13	67.25	1.13	51.2875	1.582	59.9125
1.131	97.5	1.131	75.99	1.131	67.45	1.131	51.3375	1.5834	59.9875
1.132	96.96	1.132	75.99	1.132	67.425	1.132	51.525	1.5848	60.05
1.133	96.6	1.133	76.12	1.133	67.45	1.133	51.525	1.5862	60.1125
1.134	96.78	1.134	75.99	1.134	67.425	1.134	51.525	1.5876	60.1375
1.135	96.96	1.135	75.99	1.135	67.5	1.135	51.5875	1.589	60.2375
1.136	97.14	1.136	75.99	1.136	67.55	1.136	51.7	1.5904	60.2875
1.137	97.14	1.137	76.12	1.137	67.65	1.137	51.7	1.5918	60.3375
1.138	97.32	1.138	76.24	1.138	67.45	1.138	51.725	1.5932	60.4
1.139	97.32	1.139	76.36	1.139	67.7	1.139	51.8625	1.5946	60.475
1.14	97.32	1.14	76.24	1.14	67.625	1.14	51.8875	1.596	60.5375
1.141	97.32	1.141	76.24	1.141	67.775	1.141	51.975	1.5974	60.6
1.142	97.68	1.142	76.24	1.142	67.625	1.142	51.9375	1.5988	60.6375
1.143	98.04	1.143	76.36	1.143	67.725	1.143	52.075	1.6002	60.6875
1.144	98.4	1.144	76.48	1.144	67.8	1.144	52.1625	1.6016	60.75
1.145	98.22	1.145	76.48	1.145	67.9	1.145	52.225	1.603	60.825
1.146	98.04	1.146	76.48	1.146	67.8	1.146	52.1125	1.6044	60.8875
1.147	98.04	1.147	76.48	1.147	67.925	1.147	52.3375	1.6058	60.925
1.148	98.04	1.148	76.48	1.148	67.925	1.148	52.375	1.6072	61.0125
1.149	98.22	1.149	76.48	1.149	68	1.149	52.375	1.6086	61.0625
1.15	98.4	1.15	76.48	1.15	67.925	1.15	52.3875	1.61	61.1375
1.151	98.22	1.151	76.48	1.151	67.95	1.151	52.4375	1.6114	61.175
1.152	98.04	1.152	76.6	1.152	68.075	1.152	52.625	1.6128	61.25
1.153	97.5	1.153	76.6	1.153	68.075	1.153	52.65	1.6142	61.3
1.154	97.68	1.154	76.6	1.154	67.95	1.154	52.6375	1.6156	61.375
1.155	97.86	1.155	76.48	1.155	68.1	1.155	52.65	1.617	61.4125
1.156	98.04	1.156	76.6	1.156	68.1	1.156	52.8	1.6184	61.4875
1.157	98.22	1.157	76.6	1.157	68.125	1.157	52.8625	1.6198	61.5375
1.158	98.22	1.158	76.6	1.158	68.2	1.158	52.8375	1.6212	61.6
1.159	98.22	1.159	76.73	1.159	68.2	1.159	52.925	1.6226	61.6375
1.16	98.22	1.16	76.73	1.16	68.325	1.16	53.0375	1.624	61.7125
1.161	98.22	1.161	76.73	1.161	68.325	1.161	53.1125	1.6254	61.7625
1.162	98.58	1.162	76.85	1.162	68.275	1.162	53.0125	1.6268	61.825
1.163	99	1.163	76.97	1.163	68.475	1.163	53.15	1.6282	61.8625
1.164	99	1.164	76.85	1.164	68.45	1.164	53.2375	1.6296	61.9375
1.165	98.82	1.165	76.97	1.165	68.5	1.165	53.3125	1.631	62
1.166	98.58	1.166	76.97	1.166	68.375	1.166	53.2625	1.6324	62.0625
1.167	98.58	1.167	77.09	1.167	68.4	1.167	53.35	1.6338	62.1125
1.168	98.82	1.168	77.09	1.168	68.5	1.168	53.5375	1.6352	62.175
1.169	99	1.169	77.21	1.169	68.5	1.169	53.475	1.6366	62.2375
1.17	99.18	1.17	77.21	1.17	68.475	1.17	53.4875	1.638	62.2875
1.171	99.18	1.171	77.34	1.171	68.625	1.171	53.6125	1.6394	62.3125
1.172	98.82	1.172	77.21	1.172	68.525	1.172	53.6625	1.6408	62.3875
1.173	98.4	1.173	77.34	1.173	68.7	1.173	53.6875	1.6422	62.4625
1.174	98.4	1.174	77.34	1.174	68.55	1.174	53.7	1.6436	62.525
1.175	98.58	1.175	77.21	1.175	68.675	1.175	53.8125	1.645	62.5625
1.176	99	1.176	77.34	1.176	68.75	1.176	53.9	1.6464	62.65
1.177	99	1.177	77.34	1.177	68.775	1.177	53.9625	1.6478	62.7
1.178	99.18	1.178	77.46	1.178	68.7	1.178	53.8875	1.6492	62.7625
1.179	99	1.179	77.46	1.179	68.775	1.179	54.0375	1.6506	62.8125
1.18	99	1.18	77.34	1.18	68.8	1.18	54.0875	1.652	62.8875
1.181	99.18	1.181	77.46	1.181	68.925	1.181	54.175	1.6534	62.925
1.182	99.72	1.182	77.34	1.182	68.8	1.182	54.15	1.6548	63
1.183	100.08	1.183	77.46	1.183	68.9	1.183	54.2125	1.6562	63.025
1.184	99.9	1.184	77.46	1.184	68.9	1.184	54.325	1.6576	63.1
1.185	99.72	1.185	77.58	1.185	69.025	1.185	54.3625	1.659	63.1625
1.186	99.54	1.186	77.46	1.186	68.95	1.186	54.35	1.6604	63.2375
1.187	99.54	1.187	77.58	1.187	69.025	1.187	54.4125	1.6618	63.2625
1.188	99.54	1.188	77.58	1.188	69.05	1.188	54.5125	1.6632	63.325
1.189	99.9	1.189	77.58	1.189	69.1	1.189	54.55	1.6646	63.3875
1.19	99.9	1.19	77.7	1.19	69.05	1.19	54.55	1.666	63.45
1.191	99.9	1.191	77.7	1.191	69.175	1.191	54.6375	1.6674	63.5
1.192	99.54	1.192	77.7	1.192	69.25	1.192	54.7375	1.6688	63.5625
1.193	99.18	1.193	77.7	1.193	69.35	1.193	54.7875	1.6702	63.6
1.194	99.36	1.194	77.7	1.194	69.1	1.194	54.7875	1.6716	63.6625
1.195	99.54	1.195	77.82	1.195	69.225	1.195	54.8625	1.673	63.7125
1.196	99.9	1.196	77.82	1.196	69.25	1.196	54.875	1.6744	63.7625
1.197	99.9	1.197	77.82	1.197	69.375	1.197	55.0125	1.6758	63.825
1.198	100.08	1.198	77.95	1.198	69.3	1.198	55	1.6772	63.8875
1.199	99.9	1.199	77.95	1.199	69.425	1.199	55.0875	1.6786	63.9375
1.2	99.9	1.2	77.95	1.2	69.25	1.2	55.05	1.68	64
1.201	99.9	1.201	77.95	1.201	69.425	1.201	55.2	1.6814	64.0625
1.202	100.62	1.202	78.07	1.202	69.525	1.202	55.25	1.6828	64.1125
1.203	100.8	1.203	78.07	1.203	69.575	1.203	55.3625	1.6842	64.15
1.204	100.98	1.204	78.19	1.204	69.45	1.204	55.25	1.6856	64.225
1.205	100.62	1.205	78.07	1.205	69.625	1.205	55.3875	1.687	64.2875
1.206	100.62	1.206	78.19	1.206	69.525	1.206	55.475	1.6884	64.35
1.207	100.44	1.207	78.07	1.207	69.7	1.207	55.4875	1.6898	64.3875
1.208	100.8	1.208	78.19	1.208	69.6	1.208	55.5	1.6912	64.45
1.209	100.62	1.209	78.19	1.209	69.625	1.209	55.5625	1.6926	64.5
1.21	100.98	1.21	78.19	1.21	69.625	1.21	55.6625	1.694	64.5625
1.211	100.8	1.211	78.07	1.211	69.8	1.211	55.7	1.6954	64.5875
1.212	100.44	1.212	78.19	1.212	69.7	1.212	55.675	1.6968	64.6625
1.213	100.08	1.213	78.07	1.213	69.775	1.213	55.775	1.6982	64.725
1.214	100.26	1.214	78.19	1.214	69.725	1.214	55.85	1.6996	64.8
1.215	100.44	1.215	78.07	1.215	69.925	1.215	55.8875	1.701	64.8125
1.216	100.8	1.216	78.19	1.216	69.725	1.216	55.8375	1.7024	64.8875
1.217	100.8	1.217	78.19	1.217	69.925	1.217	55.9875	1.7038	64.925
1.218	100.8	1.218	78.31	1.218	70	1.218	56.0875	1.7052	65
1.219	100.62	1.219	78.19	1.219	70	1.219	56.125	1.7066	65.0375
1.22	100.62	1.22	78.31	1.22	69.975	1.22	56.1	1.708	65.0875
1.221	100.98	1.221	78.31	1.221	69.975	1.221	56.15	1.7094	65.1625
1.222	101.52	1.222	78.44	1.222	69.975	1.222	56.2625	1.7108	65.225
1.223	101.88	1.223	78.31	1.223	70.125	1.223	56.35	1.7122	65.275
1.224	101.88	1.224	78.44	1.224	70.05	1.224	56.2875	1.7136	65.3125
1.225	101.52	1.225	78.44	1.225	70.175	1.225	56.3625	1.715	65.375
1.226	101.52	1.226	78.44	1.226	70.175	1.226	56.4625	1.7164	65.4375
1.227	101.34	1.227	78.44	1.227	70.25	1.227	56.5	1.7178	65.475
1.228	101.52	1.228	78.56	1.228	70.15	1.228	56.4625	1.7192	65.5375
1.229	101.7	1.229	78.44	1.229	70.175	1.229	56.6	1.7206	65.5875
1.23	102.06	1.23	78.56	1.23	70.25	1.23	56.7	1.722	65.65
1.231	101.7	1.231	78.56	1.231	70.35	1.231	56.7125	1.7234	65.7
1.232	101.34	1.232	78.68	1.232	70.25	1.232	56.7	1.7248	65.75
1.233	100.98	1.233	78.56	1.233	70.425	1.233	56.8	1.7262	65.775
1.234	101.16	1.234	78.68	1.234	70.425	1.234	56.9	1.7276	65.85
1.235	101.52	1.235	78.68	1.235	70.4	1.235	56.95	1.729	65.9
1.236	101.88	1.236	78.8	1.236	70.35	1.236	56.875	1.7304	65.975
1.237	101.7	1.237	78.68	1.237	70.525	1.237	56.975	1.7318	66.0125
1.238	101.7	1.238	78.8	1.238	70.475	1.238	57.0125	1.7332	66.075
1.239	101.7	1.239	78.8	1.239	70.625	1.239	57.1375	1.7346	66.1125
1.24	101.7	1.24	78.8	1.24	70.325	1.24	57.0625	1.736	66.175
1.241	101.88	1.241	78.92	1.241	70.575	1.241	57.1625	1.7374	66.2125
1.242	102.48	1.242	78.92	1.242	70.6	1.242	57.2625	1.7388	66.2875
1.243	102.66	1.243	78.92	1.243	70.675	1.243	57.325	1.7402	66.3375
1.244	102.66	1.244	78.92	1.244	70.55	1.244	57.2625	1.7416	66.3875
1.245	102.3	1.245	78.92	1.245	70.725	1.245	57.3625	1.743	66.425
1.246	102.48	1.246	79.05	1.246	70.75	1.246	57.4375	1.7444	66.4875
1.247	102.3	1.247	79.05	1.247	70.7	1.247	57.5	1.7458	66.5625
1.248	102.66	1.248	79.05	1.248	70.6	1.248	57.4875	1.7472	66.6125
1.249	102.66	1.249	79.05	1.249	70.825	1.249	57.525	1.7486	66.65
1.25	102.84	1.25	78.92	1.25	70.7	1.25	57.625	1.75	66.7125
1.251	102.84	1.251	79.05	1.251	70.8	1.251	57.6875	1.7514	66.7625
1.252	102.3	1.252	79.17	1.252	70.7	1.252	57.625	1.7528	66.8125
1.253	101.88	1.253	79.05	1.253	70.85	1.253	57.7375	1.7542	66.8625
1.254	102.3	1.254	79.17	1.254	70.875	1.254	57.8125	1.7556	66.925
1.255	102.48	1.255	79.17	1.255	70.9	1.255	57.9375	1.757	66.975
1.256	102.66	1.256	79.29	1.256	70.8	1.256	57.8125	1.7584	67.025
1.257	102.48	1.257	79.17	1.257	71	1.257	58.0125	1.7598	67.075
1.258	102.66	1.258	79.29	1.258	70.9	1.258	58.025	1.7612	67.1375
1.259	102.66	1.259	79.29	1.259	71	1.259	58.0625	1.7626	67.1875
1.26	102.66	1.26	79.41	1.26	70.9	1.26	58.05	1.764	67.2375
1.261	102.84	1.261	79.41	1.261	71.025	1.261	58.125	1.7654	67.275
1.262	103.2	1.262	79.41	1.262	71.025	1.262	58.225	1.7668	67.35
1.263	103.56	1.263	79.41	1.263	71.175	1.263	58.2625	1.7682	67.4
1.264	103.56	1.264	79.53	1.264	71.05	1.264	58.2875	1.7696	67.45
1.265	103.38	1.265	79.53	1.265	71.25	1.265	58.3	1.771	67.4875
1.266	103.38	1.266	79.66	1.266	71.125	1.266	58.45	1.7724	67.5375
1.267	103.2	1.267	79.66	1.267	71.325	1.267	58.425	1.7738	67.5875
1.268	103.56	1.268	79.53	1.268	71.1	1.268	58.4	1.7752	67.6625
1.269	103.56	1.269	79.66	1.269	71.25	1.269	58.4625	1.7766	67.6875
1.27	103.74	1.27	79.78	1.27	71.3	1.27	58.5875	1.778	67.75
1.271	103.56	1.271	79.78	1.271	71.3	1.271	58.6375	1.7794	67.8
1.272	103.38	1.272	79.78	1.272	71.3	1.272	58.5625	1.7808	67.85
1.273	102.84	1.273	79.9	1.273	71.375	1.273	58.675	1.7822	67.8875
1.274	103.38	1.274	79.9	1.274	71.375	1.274	58.7875	1.7836	67.9625
1.275	103.38	1.275	79.9	1.275	71.425	1.275	58.7875	1.785	68.0125
1.276	103.56	1.276	79.9	1.276	71.325	1.276	58.725	1.7864	68.075
1.277	103.74	1.277	79.9	1.277	71.5	1.277	58.925	1.7878	68.1125
1.278	103.92	1.278	80.02	1.278	71.525	1.278	58.9125	1.7892	68.175
1.279	103.74	1.279	79.9	1.279	71.525	1.279	59	1.7906	68.2125
1.28	103.74	1.28	80.02	1.28	71.5	1.28	58.95	1.792	68.2625
1.281	103.92	1.281	79.9	1.281	71.575	1.281	59	1.7934	68.325
1.282	104.46	1.282	80.02	1.282	71.6	1.282	59.15	1.7948	68.3875
1.283	104.64	1.283	80.02	1.283	71.7	1.283	59.15	1.7962	68.4375
1.284	104.64	1.284	80.02	1.284	71.5	1.284	59.15	1.7976	68.4875
1.285	104.28	1.285	80.02	1.285	71.675	1.285	59.1375	1.799	68.5125
1.286	104.46	1.286	80.14	1.286	71.65	1.286	59.3375	1.8004	68.575
1.287	104.28	1.287	80.14	1.287	71.725	1.287	59.3375	1.8018	68.625
1.288	104.46	1.288	80.14	1.288	71.65	1.288	59.3375	1.8032	68.6875
1.289	104.46	1.289	80.14	1.289	71.7	1.289	59.4125	1.8046	68.7125
1.29	104.82	1.29	80.14	1.29	71.725	1.29	59.5	1.806	68.7875
1.291	104.82	1.291	80.14	1.291	71.8	1.291	59.575	1.8074	68.8375
1.292	104.46	1.292	80.14	1.292	71.725	1.292	59.5125	1.8088	68.8875
1.293	104.1	1.293	80.27	1.293	71.925	1.293	59.6	1.8102	68.925
1.294	104.28	1.294	80.27	1.294	71.875	1.294	59.625	1.8116	68.9875
1.295	104.28	1.295	80.27	1.295	71.925	1.295	59.7	1.813	69.025
1.296	104.46	1.296	80.27	1.296	71.85	1.296	59.6875	1.8144	69.0875
1.297	104.64	1.297	80.27	1.297	71.875	1.297	59.775	1.8158	69.125
1.298	105	1.298	80.51	1.298	71.95	1.298	59.85	1.8172	69.175
1.299	104.82	1.299	80.51	1.299	72.05	1.299	59.8875	1.8186	69.2375
1.3	104.82	1.3	80.51	1.3	71.975	1.3	59.825	1.82	69.2875
1.301	104.82	1.301	80.51	1.301	72.15	1.301	59.9625	1.8214	69.3375
1.302	105.36	1.302	80.51	1.302	72.1	1.302	60.0625	1.8228	69.3875
1.303	105.54	1.303	80.63	1.303	72.2	1.303	60.0375	1.8242	69.4375
1.304	105.78	1.304	80.51	1.304	72.075	1.304	60.0625	1.8256	69.4875
1.305	105.54	1.305	80.63	1.305	72.15	1.305	60.15	1.827	69.525
1.306	105.54	1.306	80.63	1.306	72.15	1.306	60.2375	1.8284	69.5875
1.307	105.36	1.307	80.63	1.307	72.275	1.307	60.3	1.8298	69.6375
1.308	105.54	1.308	80.63	1.308	72.15	1.308	60.1875	1.8312	69.675
1.309	105.78	1.309	80.75	1.309	72.275	1.309	60.325	1.8326	69.725
1.31	105.96	1.31	80.75	1.31	72.25	1.31	60.3625	1.834	69.7875
1.311	105.54	1.311	80.63	1.311	72.375	1.311	60.4375	1.8354	69.8375
1.312	105.36	1.312	80.63	1.312	72.2	1.312	60.375	1.8368	69.8875
1.313	105.18	1.313	80.75	1.313	72.35	1.313	60.5125	1.8382	69.925
1.314	105.18	1.314	80.75	1.314	72.475	1.314	60.5375	1.8396	69.9875
1.315	105.36	1.315	80.75	1.315	72.375	1.315	60.55	1.841	70.0375
1.316	105.54	1.316	80.75	1.316	72.35	1.316	60.5875	1.8424	70.0875
1.317	105.78	1.317	80.75	1.317	72.475	1.317	60.6625	1.8438	70.1125
1.318	105.78	1.318	80.75	1.318	72.5	1.318	60.7375	1.8452	70.2125
1.319	105.78	1.319	80.75	1.319	72.55	1.319	60.7875	1.8466	70.2375
1.32	105.78	1.32	80.75	1.32	72.475	1.32	60.775	1.848	70.2875
1.321	105.78	1.321	80.75	1.321	72.5	1.321	60.85	1.8494	70.325
1.322	106.5	1.322	80.88	1.322	72.625	1.322	60.95	1.8508	70.375
1.323	106.86	1.323	80.88	1.323	72.625	1.323	60.9625	1.8522	70.425
1.324	106.86	1.324	81	1.324	72.6	1.324	60.9875	1.8536	70.4875
1.325	106.68	1.325	80.88	1.325	72.75	1.325	61.0625	1.855	70.525
1.326	106.68	1.326	81	1.326	72.625	1.326	61.0875	1.8564	70.575
1.327	106.68	1.327	81	1.327	72.775	1.327	61.1375	1.8578	70.6375
1.328	106.68	1.328	81	1.328	72.675	1.328	61.05	1.8592	70.6875
1.329	106.86	1.329	81.12	1.329	72.775	1.329	61.2375	1.8606	70.7
1.33	107.04	1.33	81.24	1.33	72.825	1.33	61.275	1.862	70.775
1.331	107.04	1.331	81.24	1.331	72.825	1.331	61.2875	1.8634	70.825
1.332	106.68	1.332	81.12	1.332	72.825	1.332	61.225	1.8648	70.875
1.333	106.14	1.333	81.24	1.333	72.925	1.333	61.3625	1.8662	70.9125
1.334	106.5	1.334	81.12	1.334	72.9	1.334	61.45	1.8676	70.975
1.335	106.68	1.335	81.12	1.335	72.975	1.335	61.5375	1.869	71.025
1.336	107.04	1.336	81.24	1.336	72.9	1.336	61.4375	1.8704	71.0875
1.337	106.86	1.337	81.24	1.337	73.025	1.337	61.4875	1.8718	71.125
1.338	107.04	1.338	81.36	1.338	73.025	1.338	61.6375	1.8732	71.175
1.339	106.86	1.339	81.36	1.339	73.025	1.339	61.65	1.8746	71.225
1.34	106.86	1.34	81.36	1.34	73.025	1.34	61.65	1.876	71.275
1.341	107.04	1.341	81.36	1.341	73.05	1.341	61.675	1.8774	71.3
1.342	107.58	1.342	81.36	1.342	73.075	1.342	61.775	1.8788	71.3625
1.343	107.94	1.343	81.36	1.343	73.2	1.343	61.8125	1.8802	71.4125
1.344	107.94	1.344	81.49	1.344	73.075	1.344	61.775	1.8816	71.4625
1.345	107.58	1.345	81.49	1.345	73.125	1.345	61.9125	1.883	71.5
1.346	107.58	1.346	81.36	1.346	73.175	1.346	61.9625	1.8844	71.575
1.347	107.58	1.347	81.49	1.347	73.175	1.347	61.9875	1.8858	71.6
1.348	107.76	1.348	81.61	1.348	73.2	1.348	61.9	1.8872	71.65
1.349	108.12	1.349	81.61	1.349	73.3	1.349	62	1.8886	71.6875
1.35	108.3	1.35	81.61	1.35	73.325	1.35	62.125	1.89	71.75
1.351	108.12	1.351	81.61	1.351	73.375	1.351	62.2	1.8914	71.7875
1.352	107.94	1.352	81.61	1.352	73.3	1.352	62.1375	1.8928	71.85
1.353	107.4	1.353	81.61	1.353	73.4	1.353	62.225	1.8942	71.875
1.354	107.58	1.354	81.73	1.354	73.375	1.354	62.325	1.8956	71.9375
1.355	107.94	1.355	81.73	1.355	73.475	1.355	62.3125	1.897	71.9875
1.356	108.12	1.356	81.85	1.356	73.375	1.356	62.325	1.8984	72.0375
1.357	108.3	1.357	81.73	1.357	73.5	1.357	62.4	1.8998	72.075
1.358	108.3	1.358	81.98	1.358	73.475	1.358	62.45	1.9012	72.1375
1.359	108.12	1.359	81.98	1.359	73.575	1.359	62.475	1.9026	72.1875
1.36	108.12	1.36	81.85	1.36	73.475	1.36	62.575	1.904	72.225
1.361	108.3	1.361	81.98	1.361	73.475	1.361	62.4625	1.9054	72.2625
1.362	108.66	1.362	81.98	1.362	73.575	1.362	62.625	1.9068	72.325
1.363	109.02	1.363	82.1	1.363	73.525	1.363	62.625	1.9082	72.3625
1.364	109.2	1.364	82.1	1.364	73.65	1.364	62.725	1.9096	72.4125
1.365	108.84	1.365	82.1	1.365	73.575	1.365	62.7375	1.911	72.45
1.366	108.84	1.366	82.1	1.366	73.675	1.366	62.825	1.9124	72.5
1.367	108.84	1.367	82.22	1.367	73.75	1.367	62.9625	1.9138	72.55
1.368	109.02	1.368	82.34	1.368	73.675	1.368	62.9375	1.9152	72.6125
1.369	109.2	1.369	82.34	1.369	73.75	1.369	62.925	1.9166	72.6375
1.37	109.2	1.37	82.34	1.37	73.75	1.37	62.95	1.918	72.7
1.371	109.2	1.371	82.34	1.371	73.75	1.371	63.125	1.9194	72.75
1.372	108.84	1.372	82.34	1.372	73.85	1.372	63.125	1.9208	72.8
1.373	108.3	1.373	82.34	1.373	73.725	1.373	63.1375	1.9222	72.8375
1.374	108.66	1.374	82.34	1.374	73.925	1.374	63.1625	1.9236	72.9
1.375	109.02	1.375	82.59	1.375	73.9	1.375	63.275	1.925	72.925
1.376	109.2	1.376	82.59	1.376	74	1.376	63.3	1.9264	72.975
1.377	109.44	1.377	82.59	1.377	73.9	1.377	63.225	1.9278	73.0125
1.378	109.44	1.378	82.46	1.378	73.875	1.378	63.3125	1.9292	73.0625
1.379	109.2	1.379	82.59	1.379	74.025	1.379	63.4125	1.9306	73.1125
1.38	109.44	1.38	82.46	1.38	74.05	1.38	63.45	1.932	73.175
1.381	109.62	1.381	82.71	1.381	73.925	1.381	63.4125	1.9334	73.2125
1.382	109.98	1.382	82.59	1.382	74.15	1.382	63.5	1.9348	73.2625
1.383	110.34	1.383	82.71	1.383	74.075	1.383	63.55	1.9362	73.3125
1.384	110.34	1.384	82.71	1.384	74.125	1.384	63.6125	1.9376	73.3625
1.385	110.16	1.385	82.83	1.385	74.05	1.385	63.55	1.939	73.3875
1.386	110.16	1.386	82.71	1.386	74.175	1.386	63.625	1.9404	73.45
1.387	110.16	1.387	82.83	1.387	74.2	1.387	63.725	1.9418	73.4875
1.388	110.16	1.388	82.71	1.388	74.325	1.388	63.725	1.9432	73.5375
1.389	110.34	1.389	82.83	1.389	74.075	1.389	63.725	1.9446	73.5875
1.39	110.52	1.39	82.83	1.39	74.325	1.39	63.8	1.946	73.625
1.391	110.34	1.391	82.83	1.391	74.225	1.391	63.9125	1.9474	73.675
1.392	109.98	1.392	82.83	1.392	74.325	1.392	63.9125	1.9488	73.725
1.393	109.8	1.393	82.83	1.393	74.275	1.393	63.8375	1.9502	73.7625
1.394	109.98	1.394	82.95	1.394	74.35	1.394	64.025	1.9516	73.8125
1.395	110.16	1.395	82.95	1.395	74.4	1.395	64.075	1.953	73.8625
1.396	110.34	1.396	82.83	1.396	74.4	1.396	64.1	1.9544	73.9125
1.397	110.52	1.397	82.95	1.397	74.35	1.397	63.9625	1.9558	73.95
1.398	110.52	1.398	82.95	1.398	74.475	1.398	64.1125	1.9572	74
1.399	110.34	1.399	83.07	1.399	74.475	1.399	64.2125	1.9586	74.05
1.4	110.7	1.4	83.07	1.4	74.5	1.4	64.2125	1.96	74.0875
1.401	110.7	1.401	83.2	1.401	74.5	1.401	64.2	1.9614	74.15
1.402	111.42	1.402	83.2	1.402	74.6	1.402	64.3	1.9628	74.175
1.403	111.6	1.403	83.2	1.403	74.6	1.403	64.4	1.9642	74.225
1.404	111.6	1.404	83.2	1.404	74.575	1.404	64.4	1.9656	74.2875
1.405	111.42	1.405	83.32	1.405	74.5	1.405	64.3875	1.967	74.3375
1.406	111.24	1.406	83.32	1.406	74.675	1.406	64.475	1.9684	74.35
1.407	111.42	1.407	83.32	1.407	74.575	1.407	64.525	1.9698	74.4
1.408	111.6	1.408	83.32	1.408	74.825	1.408	64.55	1.9712	74.45
1.409	111.6	1.409	83.44	1.409	74.675	1.409	64.5125	1.9726	74.5
1.41	111.96	1.41	83.32	1.41	74.75	1.41	64.6	1.974	74.5375
1.411	111.78	1.411	83.44	1.411	74.725	1.411	64.65	1.9754	74.6
1.412	111.24	1.412	83.44	1.412	74.75	1.412	64.7125	1.9768	74.6375
1.413	110.88	1.413	83.44	1.413	74.725	1.413	64.675	1.9782	74.7
1.414	111.24	1.414	83.32	1.414	74.875	1.414	64.8375	1.9796	74.725
1.415	111.42	1.415	83.44	1.415	74.75	1.415	64.8125	1.981	74.775
1.416	111.6	1.416	83.44	1.416	74.9	1.416	64.8625	1.9824	74.8125
1.417	111.78	1.417	83.44	1.417	74.75	1.417	64.7625	1.9838	74.875
1.418	111.78	1.418	83.44	1.418	74.9	1.418	64.9	1.9852	74.9
1.419	111.78	1.419	83.56	1.419	75	1.419	65	1.9866	74.9625
1.42	111.78	1.42	83.44	1.42	75.025	1.42	65.0375	1.988	75.0125
1.421	111.96	1.421	83.56	1.421	74.975	1.421	65.0125	1.9894	75.05
1.422	112.5	1.422	83.44	1.422	75	1.422	65.025	1.9908	75.0875
1.423	112.92	1.423	83.44	1.423	75	1.423	65.2	1.9922	75.1375
1.424	112.92	1.424	83.56	1.424	75.1	1.424	65.2	1.9936	75.1875
1.425	112.68	1.425	83.68	1.425	74.975	1.425	65.15	1.995	75.225
1.426	112.92	1.426	83.56	1.426	75.15	1.426	65.2	1.9964	75.2625
1.427	112.68	1.427	83.68	1.427	75.15	1.427	65.375	1.9978	75.325
1.428	113.1	1.428	83.68	1.428	75.125	1.428	65.3125	1.9992	75.3625
1.429	113.1	1.429	83.81	1.429	75.025	1.429	65.3	2.0006	75.4125
1.43	113.28	1.43	83.81	1.43	75.15	1.43	65.3875	2.002	75.4375
1.431	113.1	1.431	83.81	1.431	75.175	1.431	65.4375	2.0034	75.5
1.432	112.92	1.432	83.81	1.432	75.25	1.432	65.5	2.0048	75.55
1.433	112.5	1.433	83.93	1.433	75.15	1.433	65.425	2.0062	75.6
1.434	112.68	1.434	83.81	1.434	75.275	1.434	65.575	2.0076	75.6125
1.435	112.92	1.435	83.93	1.435	75.3	1.435	65.6125	2.009	75.675
1.436	113.1	1.436	83.81	1.436	75.275	1.436	65.6625	2.0104	75.7125
1.437	113.1	1.437	84.05	1.437	75.225	1.437	65.625	2.0118	75.7625
1.438	113.28	1.438	83.93	1.438	75.325	1.438	65.7625	2.0132	75.8
1.439	113.28	1.439	84.05	1.439	75.375	1.439	65.8	2.0146	75.8625
1.44	113.28	1.44	83.93	1.44	75.325	1.44	65.8	2.016	75.8875
1.441	113.46	1.441	84.17	1.441	75.25	1.441	65.75	2.0174	75.9375
1.442	113.82	1.442	84.17	1.442	75.45	1.442	65.8875	2.0188	75.9625
1.443	114.18	1.443	84.17	1.443	75.375	1.443	65.925	2.0202	76.025
1.444	114.18	1.444	84.05	1.444	75.45	1.444	65.9875	2.0216	76.0625
1.445	114	1.445	84.17	1.445	75.45	1.445	65.9875	2.023	76.1375
1.446	114	1.446	84.05	1.446	75.475	1.446	66	2.0244	76.1375
1.447	114	1.447	84.17	1.447	75.55	1.447	66.1125	2.0258	76.2
1.448	114.18	1.448	84.17	1.448	75.55	1.448	66.15	2.0272	76.2375
1.449	114.18	1.449	84.29	1.449	75.55	1.449	66.075	2.0286	76.2875
1.45	114.36	1.45	84.17	1.45	75.7	1.45	66.25	2.03	76.325
1.451	114.36	1.451	84.29	1.451	75.6	1.451	66.275	2.0314	76.375
1.452	113.64	1.452	84.29	1.452	75.7	1.452	66.3125	2.0328	76.4125
1.453	113.64	1.453	84.29	1.453	75.725	1.453	66.275	2.0342	76.475
1.454	113.64	1.454	84.42	1.454	75.8	1.454	66.3375	2.0356	76.5125
1.455	113.82	1.455	84.29	1.455	75.6	1.455	66.3125	2.037	76.5625
1.456	114	1.456	84.42	1.456	75.7	1.456	66.425	2.0384	76.5875
1.457	114.36	1.457	84.42	1.457	75.725	1.457	66.475	2.0398	76.65
1.458	114.36	1.458	84.42	1.458	75.875	1.458	66.5375	2.0412	76.675
1.459	114.36	1.459	84.42	1.459	75.7	1.459	66.4625	2.0426	76.725
1.46	114.54	1.46	84.54	1.46	75.825	1.46	66.55	2.044	76.775
1.461	114.54	1.461	84.54	1.461	75.95	1.461	66.6625	2.0454	76.8375
1.462	115.08	1.462	84.66	1.462	75.85	1.462	66.65	2.0468	76.8625
1.463	115.44	1.463	84.66	1.463	75.85	1.463	66.6125	2.0482	76.9125
1.464	115.44	1.464	84.66	1.464	75.875	1.464	66.6125	2.0496	76.9625
1.465	115.26	1.465	84.66	1.465	76	1.465	66.7875	2.051	76.9875
1.466	115.08	1.466	84.78	1.466	76.025	1.466	66.7875	2.0524	77.025
1.467	115.08	1.467	84.78	1.467	75.925	1.467	66.75	2.0538	77.075
1.468	115.26	1.468	84.91	1.468	76.1	1.468	66.8625	2.0552	77.1125
1.469	115.44	1.469	84.78	1.469	76.075	1.469	66.8375	2.0566	77.175
1.47	115.62	1.47	84.91	1.47	76.075	1.47	66.95	2.058	77.2
1.471	115.62	1.471	84.91	1.471	76.075	1.471	66.8625	2.0594	77.25
1.472	115.26	1.472	85.03	1.472	76.1	1.472	66.975	2.0608	77.2875
1.473	115.08	1.473	84.91	1.473	76.15	1.473	67.025	2.0622	77.35
1.474	115.08	1.474	84.91	1.474	76.25	1.474	67.1	2.0636	77.35
1.475	115.26	1.475	84.91	1.475	76.025	1.475	67.0625	2.065	77.4125
1.476	115.44	1.476	85.03	1.476	76.25	1.476	67.1375	2.0664	77.45
1.477	115.98	1.477	85.03	1.477	76.2	1.477	67.225	2.0678	77.5
1.478	115.98	1.478	85.15	1.478	76.35	1.478	67.1875	2.0692	77.55
1.479	115.98	1.479	85.03	1.479	76.25	1.479	67.1875	2.0706	77.6
1.48	115.98	1.48	85.15	1.48	76.3	1.48	67.2875	2.072	77.625
1.481	116.16	1.481	85.15	1.481	76.35	1.481	67.325	2.0734	77.6875
1.482	116.58	1.482	85.27	1.482	76.35	1.482	67.3125	2.0748	77.725
1.483	117.12	1.483	85.15	1.483	76.225	1.483	67.325	2.0762	77.75
1.484	116.94	1.484	85.27	1.484	76.4	1.484	67.4125	2.0776	77.7875
1.485	116.76	1.485	85.15	1.485	76.475	1.485	67.5	2.079	77.85
1.486	116.76	1.486	85.27	1.486	76.525	1.486	67.5	2.0804	77.8875
1.487	116.76	1.487	85.27	1.487	76.4	1.487	67.4625	2.0818	77.9375
1.488	116.94	1.488	85.39	1.488	76.4	1.488	67.5875	2.0832	77.9875
1.489	117.12	1.489	85.27	1.489	76.55	1.489	67.6375	2.0846	78.025
1.49	117.12	1.49	85.39	1.49	76.55	1.49	67.6375	2.086	78.0625
1.491	116.94	1.491	85.27	1.491	76.425	1.491	67.5625	2.0874	78.1125
1.492	116.76	1.492	85.39	1.492	76.575	1.492	67.7125	2.0888	78.1375
1.493	116.4	1.493	85.52	1.493	76.575	1.493	67.7625	2.0902	78.175
1.494	116.58	1.494	85.64	1.494	76.675	1.494	67.825	2.0916	78.2375
1.495	116.94	1.495	85.52	1.495	76.5	1.495	67.775	2.093	78.2875
1.496	117.12	1.496	85.64	1.496	76.675	1.496	67.8375	2.0944	78.3125
1.497	117.12	1.497	85.64	1.497	76.675	1.497	67.9375	2.0958	78.375
1.498	117.3	1.498	85.76	1.498	76.775	1.498	67.875	2.0972	78.425
1.499	117.3	1.499	85.64	1.499	76.65	1.499	67.925	2.0986	78.45
1.5	117.12	1.5	85.76	1.5	76.825	1.5	67.9625	2.1	78.4875
1.501	117.48	1.501	85.64	1.501	76.7	1.501	68.0625	2.1014	78.55
1.502	118.02	1.502	85.76	1.502	76.9	1.502	68.1	2.1028	78.575
1.503	118.38	1.503	85.76	1.503	76.65	1.503	68.075	2.1042	78.625
1.504	118.2	1.504	85.88	1.504	76.8	1.504	68.1	2.1056	78.65
1.505	118.2	1.505	85.88	1.505	76.95	1.505	68.1875	2.107	78.7
1.506	118.02	1.506	85.88	1.506	76.9	1.506	68.2875	2.1084	78.7375
1.507	118.2	1.507	85.88	1.507	76.8	1.507	68.1875	2.1098	78.8
1.508	118.38	1.508	86	1.508	76.925	1.508	68.2625	2.1112	78.8125
1.509	118.74	1.509	85.88	1.509	76.975	1.509	68.3625	2.1126	78.875
1.51	118.74	1.51	86	1.51	77.05	1.51	68.35	2.114	78.925
1.511	118.56	1.511	85.88	1.511	76.975	1.511	68.3875	2.1154	78.95
1.512	118.2	1.512	86.13	1.512	77.05	1.512	68.45	2.1168	79
1.513	117.84	1.513	85.88	1.513	77.125	1.513	68.55	2.1182	79.05
1.514	118.02	1.514	86	1.514	77.075	1.514	68.5625	2.1196	79.0875
1.515	118.56	1.515	86	1.515	77.075	1.515	68.525	2.121	79.125
1.516	118.56	1.516	86	1.516	77.175	1.516	68.5625	2.1224	79.1625
1.517	118.74	1.517	86	1.517	77.2	1.517	68.675	2.1238	79.2125
1.518	118.74	1.518	86	1.518	77.3	1.518	68.625	2.1252	79.25
1.519	118.74	1.519	86	1.519	77.075	1.519	68.625	2.1266	79.3125
1.52	118.56	1.52	86	1.52	77.25	1.52	68.75	2.128	79.3125
1.521	118.92	1.521	86	1.521	77.3	1.521	68.8	2.1294	79.375
1.522	119.46	1.522	86	1.522	77.325	1.522	68.825	2.1308	79.425
1.523	119.88	1.523	86	1.523	77.225	1.523	68.75	2.1322	79.4625
1.524	119.64	1.524	86.25	1.524	77.3	1.524	68.875	2.1336	79.475
1.525	119.46	1.525	86.13	1.525	77.375	1.525	68.9125	2.135	79.5375
1.526	119.46	1.526	86.25	1.526	77.475	1.526	68.975	2.1364	79.575
1.527	119.46	1.527	86.13	1.527	77.3	1.527	68.9375	2.1378	79.6125
1.528	119.88	1.528	86.25	1.528	77.45	1.528	68.9625	2.1392	79.6625
1.529	120.06	1.529	86.37	1.529	77.45	1.529	69.1	2.1406	79.7125
1.53	120.24	1.53	86.49	1.53	77.525	1.53	69.1	2.142	79.75
1.531	120.24	1.531	86.37	1.531	77.375	1.531	69.0375	2.1434	79.7875
1.532	119.64	1.532	86.49	1.532	77.5	1.532	69.175	2.1448	79.8125
1.533	119.64	1.533	86.37	1.533	77.5	1.533	69.225	2.1462	79.875
1.534	119.64	1.534	86.61	1.534	77.6	1.534	69.2125	2.1476	79.9125
1.535	120.06	1.535	86.49	1.535	77.525	1.535	69.2375	2.149	79.95
1.536	120.24	1.536	86.61	1.536	77.625	1.536	69.25	2.1504	79.9875
1.537	120.42	1.537	86.49	1.537	77.575	1.537	69.35	2.1518	80.0375
1.538	120.42	1.538	86.61	1.538	77.675	1.538	69.375	2.1532	80.075
1.539	120.24	1.539	86.61	1.539	77.625	1.539	69.35	2.1546	80.1125
1.54	120.24	1.54	86.61	1.54	77.675	1.54	69.3625	2.156	80.1375
1.541	120.6	1.541	86.74	1.541	77.75	1.541	69.5125	2.1574	80.2
1.542	120.96	1.542	86.86	1.542	77.8	1.542	69.5125	2.1588	80.225
1.543	121.5	1.543	86.86	1.543	77.6	1.543	69.4625	2.1602	80.275
1.544	121.32	1.544	86.86	1.544	77.8	1.544	69.6	2.1616	80.3125
1.545	121.14	1.545	86.74	1.545	77.775	1.545	69.5875	2.163	80.3625
1.546	121.14	1.546	86.74	1.546	77.9	1.546	69.6375	2.1644	80.4
1.547	121.32	1.547	86.86	1.547	77.775	1.547	69.625	2.1658	80.4375
1.548	121.32	1.548	86.86	1.548	77.875	1.548	69.6625	2.1672	80.4625
1.549	121.5	1.549	86.86	1.549	77.925	1.549	69.7125	2.1686	80.525
1.55	121.68	1.55	86.98	1.55	77.95	1.55	69.8125	2.17	80.575
1.551	121.5	1.551	86.98	1.551	77.825	1.551	69.725	2.1714	80.625
1.552	121.14	1.552	86.98	1.552	78	1.552	69.7875	2.1728	80.65
1.553	120.96	1.553	86.98	1.553	77.95	1.553	69.95	2.1742	80.7
1.554	121.5	1.554	87.1	1.554	78.05	1.554	69.925	2.1756	80.725
1.555	121.68	1.555	87.1	1.555	78	1.555	69.9	2.177	80.775
1.556	121.86	1.556	87.1	1.556	77.95	1.556	69.975	2.1784	80.7875
1.557	121.86	1.557	87.1	1.557	78.175	1.557	70.0125	2.1798	80.85
1.558	121.86	1.558	87.22	1.558	78.1	1.558	70.0625	2.1812	80.875
1.559	121.86	1.559	87.22	1.559	77.95	1.559	70.05	2.1826	80.9375
1.56	122.04	1.56	87.35	1.56	78.1	1.56	70.15	2.184	80.9625
1.561	122.22	1.561	87.22	1.561	78.175	1.561	70.2	2.1854	81.0125
1.562	122.76	1.562	87.47	1.562	78.225	1.562	70.2125	2.1868	81.05
1.563	122.94	1.563	87.47	1.563	78.15	1.563	70.2	2.1882	81.1125
1.564	122.94	1.564	87.47	1.564	78.175	1.564	70.275	2.1896	81.125
1.565	122.76	1.565	87.47	1.565	78.3	1.565	70.325	2.191	81.175
1.566	122.76	1.566	87.59	1.566	78.2	1.566	70.3375	2.1924	81.2125
1.567	122.76	1.567	87.59	1.567	78.2	1.567	70.2875	2.1938	81.2625
1.568	122.76	1.568	87.71	1.568	78.35	1.568	70.4	2.1952	81.25
1.569	123.12	1.569	87.71	1.569	78.225	1.569	70.45	2.1966	81.3375
1.57	123.12	1.57	87.71	1.57	78.425	1.57	70.4875	2.198	81.3625
1.571	122.94	1.571	87.71	1.571	78.3	1.571	70.45	2.1994	81.4125
1.572	122.58	1.572	87.83	1.572	78.425	1.572	70.525	2.2008	81.45
1.573	122.58	1.573	87.71	1.573	78.45	1.573	70.6	2.2022	81.4875
1.574	122.76	1.574	87.83	1.574	78.475	1.574	70.6125	2.2036	81.525
1.575	122.94	1.575	87.71	1.575	78.425	1.575	70.625	2.205	81.575
1.576	123.3	1.576	87.83	1.576	78.55	1.576	70.575	2.2064	81.6
1.577	123.3	1.577	87.83	1.577	78.475	1.577	70.7375	2.2078	81.6625
1.578	123.3	1.578	87.83	1.578	78.65	1.578	70.675	2.2092	81.675
1.579	123.54	1.579	87.96	1.579	78.55	1.579	70.7125	2.2106	81.7125
1.58	123.54	1.58	87.96	1.58	78.575	1.58	70.7625	2.212	81.75
1.581	123.72	1.581	88.08	1.581	78.65	1.581	70.85	2.2134	81.8125
1.582	124.26	1.582	88.08	1.582	78.6	1.582	70.85	2.2148	81.85
1.583	124.62	1.583	88.08	1.583	78.6	1.583	70.825	2.2162	81.9
1.584	124.44	1.584	88.08	1.584	78.65	1.584	70.95	2.2176	81.9125
1.585	124.26	1.585	88.08	1.585	78.65	1.585	70.975	2.219	81.975
1.586	124.26	1.586	88.2	1.586	78.775	1.586	71.025	2.2204	82
1.587	124.44	1.587	88.2	1.587	78.625	1.587	70.9875	2.2218	82.05
1.588	124.62	1.588	88.2	1.588	78.85	1.588	71.075	2.2232	82.0625
1.589	124.62	1.589	88.2	1.589	78.775	1.589	71.1125	2.2246	82.1125
1.59	124.8	1.59	88.2	1.59	78.775	1.59	71.1625	2.226	82.1625
1.591	124.8	1.591	88.2	1.591	78.85	1.591	71.15	2.2274	82.2125
1.592	124.44	1.592	88.32	1.592	78.875	1.592	71.1875	2.2288	82.2375
1.593	124.26	1.593	88.32	1.593	78.85	1.593	71.2875	2.2302	82.3
1.594	124.26	1.594	88.32	1.594	79	1.594	71.2875	2.2316	82.325
1.595	124.62	1.595	88.32	1.595	78.775	1.595	71.2375	2.233	82.3625
1.596	124.8	1.596	88.45	1.596	79	1.596	71.3125	2.2344	82.3875
1.597	124.98	1.597	88.45	1.597	78.975	1.597	71.4	2.2358	82.45
1.598	124.98	1.598	88.57	1.598	78.975	1.598	71.4	2.2372	82.4875
1.599	124.98	1.599	88.45	1.599	79	1.599	71.3875	2.2386	82.5375
1.6	124.98	1.6	88.69	1.6	79.05	1.6	71.5	2.24	82.5625
1.601	125.34	1.601	88.57	1.601	79.025	1.601	71.5375	2.2414	82.6125
1.602	125.7	1.602	88.69	1.602	79.175	1.602	71.5375	2.2428	82.65
1.603	126.06	1.603	88.57	1.603	79.025	1.603	71.4875	2.2442	82.675
1.604	126.06	1.604	88.69	1.604	79.125	1.604	71.6125	2.2456	82.6875
1.605	126.24	1.605	88.69	1.605	79.15	1.605	71.6625	2.247	82.7375
1.606	125.88	1.606	88.69	1.606	79.25	1.606	71.7125	2.2484	82.7875
1.607	126.06	1.607	88.69	1.607	79.15	1.607	71.6	2.2498	82.8375
1.608	126.24	1.608	88.93	1.608	79.175	1.608	71.7375	2.2512	82.8625
1.609	126.42	1.609	88.81	1.609	79.25	1.609	71.775	2.2526	82.925
1.61	126.6	1.61	88.93	1.61	79.3	1.61	71.8	2.254	82.9375
1.611	126.42	1.611	88.81	1.611	79.15	1.611	71.85	2.2554	82.9875
1.612	126.06	1.612	88.93	1.612	79.425	1.612	71.8625	2.2568	83.0125
1.613	125.88	1.613	88.81	1.613	79.4	1.613	71.9125	2.2582	83.15
1.614	126.06	1.614	88.93	1.614	79.425	1.614	71.9875	2.2596	83.0875
1.615	126.24	1.615	88.93	1.615	79.325	1.615	71.9375	2.261	83.15
1.616	126.42	1.616	88.81	1.616	79.3	1.616	71.95	2.2624	83.1625
1.617	126.6	1.617	88.81	1.617	79.475	1.617	72.0625	2.2638	83.225
1.618	126.6	1.618	88.81	1.618	79.475	1.618	72.15	2.2652	83.2375
1.619	126.78	1.619	88.81	1.619	79.475	1.619	72.0875	2.2666	83.275
1.62	126.78	1.62	88.93	1.62	79.425	1.62	72.075	2.268	83.3
1.621	127.02	1.621	88.93	1.621	79.55	1.621	72.125	2.2694	83.375
1.622	127.38	1.622	89.06	1.622	79.575	1.622	72.2125	2.2708	83.4125
1.623	127.74	1.623	88.93	1.623	79.7	1.623	72.25	2.2722	83.4375
1.624	127.74	1.624	88.93	1.624	79.475	1.624	72.2	2.2736	83.475
1.625	127.56	1.625	88.93	1.625	79.7	1.625	72.3	2.275	83.525
1.626	127.56	1.626	89.18	1.626	79.65	1.626	72.4	2.2764	83.5625
1.627	127.74	1.627	89.06	1.627	79.725	1.627	72.4	2.2778	83.6
1.628	127.74	1.628	89.18	1.628	79.65	1.628	72.325	2.2792	83.625
1.629	127.92	1.629	89.18	1.629	79.675	1.629	72.425	2.2806	83.675
1.63	128.1	1.63	89.18	1.63	79.825	1.63	72.4625	2.282	83.7125
1.631	128.28	1.631	89.3	1.631	79.725	1.631	72.525	2.2834	83.75
1.632	127.92	1.632	89.3	1.632	79.675	1.632	72.4375	2.2848	83.775
1.633	127.56	1.633	89.3	1.633	79.85	1.633	72.55	2.2862	83.825
1.634	127.74	1.634	89.3	1.634	79.875	1.634	72.575	2.2876	83.875
1.635	128.1	1.635	89.42	1.635	79.875	1.635	72.6375	2.289	83.9
1.636	128.28	1.636	89.54	1.636	79.825	1.636	72.5	2.2904	83.9375
1.637	128.46	1.637	89.54	1.637	79.975	1.637	72.6625	2.2918	83.9875
1.638	128.46	1.638	89.54	1.638	80.025	1.638	72.7	2.2932	84.0125
1.639	128.46	1.639	89.67	1.639	80	1.639	72.7625	2.2946	84.0625
1.64	128.46	1.64	89.67	1.64	79.85	1.64	72.6875	2.296	84.0625
1.641	128.64	1.641	89.67	1.641	80	1.641	72.7875	2.2974	84.1125
1.642	129.18	1.642	89.67	1.642	80.075	1.642	72.8875	2.2988	84.15
1.643	129.54	1.643	89.79	1.643	80.025	1.643	72.8875	2.3002	84.1875
1.644	129.36	1.644	89.67	1.644	80	1.644	72.8125	2.3016	84.2125
1.645	129.36	1.645	89.67	1.645	80.125	1.645	72.9125	2.303	84.2875
1.646	129.18	1.646	89.67	1.646	80.225	1.646	73.0125	2.3044	84.3125
1.647	129.18	1.647	89.67	1.647	80.25	1.647	73.0625	2.3058	84.3375
1.648	129.36	1.648	89.67	1.648	80.025	1.648	72.925	2.3072	84.3875
1.649	129.72	1.649	89.79	1.649	80.15	1.649	73.1	2.3086	84.4375
1.65	129.9	1.65	89.79	1.65	80.175	1.65	73.0625	2.31	84.45
1.651	129.72	1.651	89.91	1.651	80.35	1.651	73.125	2.3114	84.5
1.652	129.36	1.652	89.91	1.652	80.225	1.652	73.05	2.3128	84.525
1.653	129.18	1.653	89.79	1.653	80.25	1.653	73.2	2.3142	84.575
1.654	129.36	1.654	89.91	1.654	80.35	1.654	73.25	2.3156	84.6125
1.655	129.54	1.655	89.79	1.655	80.375	1.655	73.3125	2.317	84.6625
1.656	129.9	1.656	90.03	1.656	80.25	1.656	73.2375	2.3184	84.6875
1.657	129.9	1.657	90.15	1.657	80.4	1.657	73.325	2.3198	84.7
1.658	130.08	1.658	90.03	1.658	80.35	1.658	73.4375	2.3212	84.75
1.659	130.08	1.659	90.03	1.659	80.525	1.659	73.4	2.3226	84.7875
1.66	129.9	1.66	90.15	1.66	80.375	1.66	73.3	2.324	84.825
1.661	130.26	1.661	90.15	1.661	80.425	1.661	73.4	2.3254	84.8625
1.662	130.86	1.662	90.28	1.662	80.5	1.662	73.5	2.3268	84.9125
1.663	131.22	1.663	90.28	1.663	80.5	1.663	73.5625	2.3282	84.9375
1.664	131.04	1.664	90.28	1.664	80.5	1.664	73.425	2.3296	85
1.665	131.22	1.665	90.28	1.665	80.525	1.665	73.575	2.331	85.0125
1.666	130.86	1.666	90.28	1.666	80.55	1.666	73.6125	2.3324	85.0625
1.667	130.86	1.667	90.4	1.667	80.675	1.667	73.675	2.3338	85.1
1.668	131.22	1.668	90.52	1.668	80.5	1.668	73.575	2.3352	85.1375
1.669	131.4	1.669	90.52	1.669	80.65	1.669	73.675	2.3366	85.15
1.67	131.4	1.67	90.52	1.67	80.7	1.67	73.7375	2.338	85.2125
1.671	131.58	1.671	90.64	1.671	80.7	1.671	73.775	2.3394	85.25
1.672	131.04	1.672	90.76	1.672	80.575	1.672	73.7	2.3408	85.275
1.673	130.68	1.673	90.64	1.673	80.8	1.673	73.8125	2.3422	85.3
1.674	131.04	1.674	90.64	1.674	80.8	1.674	73.85	2.3436	85.3625
1.675	131.4	1.675	90.76	1.675	80.9	1.675	73.8625	2.345	85.3875
1.676	131.58	1.676	90.89	1.676	80.7	1.676	73.8	2.3464	85.4375
1.677	131.76	1.677	90.76	1.677	80.9	1.677	73.875	2.3478	85.4625
1.678	131.76	1.678	90.89	1.678	80.9	1.678	74.05	2.3492	85.5
1.679	131.58	1.679	90.76	1.679	80.925	1.679	74.05	2.3506	85.5375
1.68	131.76	1.68	91.01	1.68	80.825	1.68	73.9625	2.352	85.575
1.681	131.94	1.681	91.01	1.681	80.975	1.681	74.05	2.3534	85.6
1.682	132.66	1.682	91.01	1.682	80.95	1.682	74.075	2.3548	85.65
1.683	133.02	1.683	90.89	1.683	81.125	1.683	74.1	2.3562	85.7
1.684	133.02	1.684	91.01	1.684	80.925	1.684	74.025	2.3576	85.725
1.685	132.84	1.685	91.01	1.685	80.975	1.685	74.1875	2.359	85.75
1.686	132.84	1.686	91.01	1.686	81.05	1.686	74.225	2.3604	85.8125
1.687	132.66	1.687	91.13	1.687	81.1	1.687	74.2875	2.3618	85.825
1.688	132.84	1.688	91.13	1.688	81.05	1.688	74.1875	2.3632	85.875
1.689	133.02	1.689	91.13	1.689	81.075	1.689	74.3	2.3646	85.9
1.69	133.38	1.69	91.25	1.69	81.125	1.69	74.35	2.366	85.95
1.691	133.2	1.691	91.13	1.691	81.225	1.691	74.4125	2.3674	85.9875
1.692	132.84	1.692	91.25	1.692	81.05	1.692	74.275	2.3688	86.05
1.693	132.66	1.693	91.25	1.693	81.225	1.693	74.425	2.3702	86.0625
1.694	132.84	1.694	91.25	1.694	81.175	1.694	74.4125	2.3716	86.1125
1.695	133.02	1.695	91.37	1.695	81.175	1.695	74.475	2.373	86.1375
1.696	133.2	1.696	91.37	1.696	81.2	1.696	74.4625	2.3744	86.175
1.697	133.38	1.697	91.5	1.697	81.225	1.697	74.4875	2.3758	86.2
1.698	133.38	1.698	91.37	1.698	81.275	1.698	74.6	2.3772	86.2625
1.699	133.56	1.699	91.5	1.699	81.45	1.699	74.6	2.3786	86.2875
1.7	133.38	1.7	91.5	1.7	81.2	1.7	74.5375	2.38	86.3375
1.701	133.74	1.701	91.5	1.701	81.35	1.701	74.6125	2.3814	86.3625
1.702	134.34	1.702	91.62	1.702	81.4	1.702	74.7	2.3828	86.4
1.703	134.7	1.703	91.62	1.703	81.4	1.703	74.75	2.3842	86.4375
1.704	134.7	1.704	91.62	1.704	81.375	1.704	74.65	2.3856	86.4625
1.705	134.34	1.705	91.74	1.705	81.475	1.705	74.7875	2.387	86.4875
1.706	134.52	1.706	91.74	1.706	81.4	1.706	74.8375	2.3884	86.525
1.707	134.7	1.707	91.74	1.707	81.5	1.707	74.875	2.3898	86.5875
1.708	134.7	1.708	91.86	1.708	81.525	1.708	74.925	2.3912	86.625
1.709	135.06	1.709	91.74	1.709	81.55	1.709	74.95	2.3926	86.6375
1.71	135.06	1.71	91.86	1.71	81.45	1.71	74.775	2.394	86.6875
1.711	135.06	1.711	91.86	1.711	81.65	1.711	74.925	2.3954	86.725
1.712	134.7	1.712	91.74	1.712	81.55	1.712	74.9625	2.3968	86.7625
1.713	134.52	1.713	91.74	1.713	81.75	1.713	75.025	2.3982	86.7875
1.714	134.7	1.714	91.86	1.714	81.55	1.714	75.0125	2.3996	86.85
1.715	135.06	1.715	91.86	1.715	81.675	1.715	75.0375	2.401	86.875
1.716	135.06	1.716	91.99	1.716	81.675	1.716	75.1375	2.4024	86.9
1.717	135.24	1.717	91.99	1.717	81.725	1.717	75.2	2.4038	86.9375
1.718	135.24	1.718	91.86	1.718	81.675	1.718	75.1375	2.4052	86.975
1.719	135.24	1.719	91.99	1.719	81.75	1.719	75.175	2.4066	87.0125
1.72	135.24	1.72	91.86	1.72	81.8	1.72	75.2625	2.408	87.0625
1.721	135.6	1.721	91.99	1.721	81.825	1.721	75.3	2.4094	87.075
1.722	136.14	1.722	91.99	1.722	81.75	1.722	75.2	2.4108	87.125
1.723	136.5	1.723	91.99	1.723	81.925	1.723	75.3375	2.4122	87.1625
1.724	136.32	1.724	91.99	1.724	81.925	1.724	75.3875	2.4136	87.175
1.725	136.32	1.725	92.11	1.725	81.9	1.725	75.4375	2.415	87.2125
1.726	136.14	1.726	92.11	1.726	81.875	1.726	75.3625	2.4164	87.2625
1.727	136.32	1.727	92.23	1.727	81.825	1.727	75.45	2.4178	87.2875
1.728	136.5	1.728	92.23	1.728	82.025	1.728	75.45	2.4192	87.3375
1.729	136.68	1.729	92.23	1.729	81.95	1.729	75.5375	2.4206	87.375
1.73	136.68	1.73	92.35	1.73	81.925	1.73	75.45	2.422	87.4125
1.731	136.68	1.731	92.23	1.731	82.05	1.731	75.5875	2.4234	87.4375
1.732	136.14	1.732	92.35	1.732	82.05	1.732	75.6375	2.4248	87.4875
1.733	136.32	1.733	92.47	1.733	82.1	1.733	75.6375	2.4262	87.5125
1.734	136.5	1.734	92.47	1.734	81.95	1.734	75.575	2.4276	87.5375
1.735	136.86	1.735	92.6	1.735	82.2	1.735	75.7125	2.429	87.575
1.736	137.04	1.736	92.6	1.736	82.15	1.736	75.75	2.4304	87.625
1.737	137.04	1.737	92.6	1.737	82.225	1.737	75.7375	2.4318	87.65
1.738	137.04	1.738	92.72	1.738	82.15	1.738	75.6875	2.4332	87.7
1.739	137.22	1.739	92.72	1.739	82.3	1.739	75.775	2.4346	87.7125
1.74	137.04	1.74	92.6	1.74	82.225	1.74	75.875	2.436	87.7625
1.741	137.4	1.741	92.72	1.741	82.325	1.741	75.8625	2.4374	87.8125
1.742	138	1.742	92.84	1.742	82.2	1.742	75.8125	2.4388	87.8375
1.743	138.36	1.743	92.84	1.743	82.325	1.743	75.9125	2.4402	87.8625
1.744	138.18	1.744	92.84	1.744	82.35	1.744	76	2.4416	87.9125
1.745	138.18	1.745	92.84	1.745	82.375	1.745	76.025	2.443	87.9375
1.746	138	1.746	92.84	1.746	82.325	1.746	75.9875	2.4444	87.9875
1.747	138	1.747	92.96	1.747	82.5	1.747	76.0875	2.4458	88.0125
1.748	138.18	1.748	92.96	1.748	82.475	1.748	76.125	2.4472	88.0625
1.749	138.54	1.749	92.96	1.749	82.5	1.749	76.175	2.4486	88.075
1.75	138.36	1.75	92.96	1.75	82.425	1.75	76.05	2.45	88.125
1.751	138.54	1.751	92.96	1.751	82.575	1.751	76.15	2.4514	88.15
1.752	138.18	1.752	93.08	1.752	82.575	1.752	76.2375	2.4528	88.1875
1.753	138	1.753	93.08	1.753	82.575	1.753	76.2375	2.4542	88.2125
1.754	138.18	1.754	93.08	1.754	82.525	1.754	76.1625	2.4556	88.2625
1.755	138.36	1.755	93.21	1.755	82.6	1.755	76.275	2.457	88.3
1.756	138.54	1.756	93.33	1.756	82.6	1.756	76.35	2.4584	88.35
1.757	138.72	1.757	93.33	1.757	82.725	1.757	76.4	2.4598	88.375
1.758	138.72	1.758	93.33	1.758	82.575	1.758	76.35	2.4612	88.4
1.759	139.08	1.759	93.33	1.759	82.7	1.759	76.3625	2.4626	88.4125
1.76	139.08	1.76	93.45	1.76	82.75	1.76	76.425	2.464	88.4875
1.761	139.26	1.761	93.45	1.761	82.725	1.761	76.4875	2.4654	88.5
1.762	139.8	1.762	93.45	1.762	82.75	1.762	76.375	2.4668	88.5375
1.763	140.16	1.763	93.57	1.763	82.75	1.763	76.5125	2.4682	88.575
1.764	139.98	1.764	93.69	1.764	82.85	1.764	76.55	2.4696	88.625
1.765	139.98	1.765	93.69	1.765	82.9	1.765	76.6375	2.471	88.6625
1.766	139.8	1.766	93.57	1.766	82.75	1.766	76.55	2.4724	88.6875
1.767	139.98	1.767	93.82	1.767	82.875	1.767	76.7	2.4738	88.7125
1.768	140.16	1.768	93.82	1.768	82.925	1.768	76.7125	2.4752	88.75
1.769	140.16	1.769	93.94	1.769	83	1.769	76.7625	2.4766	88.8
1.77	140.52	1.77	93.82	1.77	82.875	1.77	76.7	2.478	88.825
1.771	140.52	1.771	93.94	1.771	82.975	1.771	76.75	2.4794	88.85
1.772	139.98	1.772	93.94	1.772	83	1.772	76.8375	2.4808	88.925
1.773	139.8	1.773	94.06	1.773	83.05	1.773	76.825	2.4822	88.925
1.774	139.98	1.774	94.06	1.774	82.875	1.774	76.825	2.4836	88.975
1.775	140.16	1.775	94.06	1.775	83.125	1.775	76.85	2.485	89
1.776	140.34	1.776	94.06	1.776	83.075	1.776	76.975	2.4864	89.0375
1.777	140.52	1.777	94.06	1.777	83.15	1.777	76.975	2.4878	89.075
1.778	140.52	1.778	94.06	1.778	83.125	1.778	76.9	2.4892	89.1125
1.779	140.7	1.779	94.3	1.779	83.075	1.779	77	2.4906	89.1375
1.78	140.7	1.78	94.18	1.78	83.275	1.78	77.0875	2.492	89.175
1.781	140.88	1.781	94.18	1.781	83.25	1.781	77.1	2.4934	89.2125
1.782	141.48	1.782	94.18	1.782	83.125	1.782	76.975	2.4948	89.25
1.783	141.84	1.783	94.18	1.783	83.325	1.783	77.1625	2.4962	89.2625
1.784	141.84	1.784	94.18	1.784	83.2	1.784	77.1875	2.4976	89.3375
1.785	141.84	1.785	94.3	1.785	83.4	1.785	77.225	2.499	89.3625
1.786	141.84	1.786	94.3	1.786	83.275	1.786	77.1	2.5004	89.3875
1.787	141.84	1.787	94.43	1.787	83.425	1.787	77.3	2.5018	89.4125
1.788	141.84	1.788	94.3	1.788	83.4	1.788	77.275	2.5032	89.4625
1.789	142.02	1.789	94.55	1.789	83.475	1.789	77.275	2.5046	89.475
1.79	142.2	1.79	94.43	1.79	83.325	1.79	77.275	2.506	89.525
1.791	142.38	1.791	94.43	1.791	83.55	1.791	77.3125	2.5074	89.5375
1.792	141.84	1.792	94.43	1.792	83.425	1.792	77.4	2.5088	89.575
1.793	141.84	1.793	94.67	1.793	83.425	1.793	77.4	2.5102	89.625
1.794	141.84	1.794	94.79	1.794	83.45	1.794	77.3375	2.5116	89.6875
1.795	142.2	1.795	94.67	1.795	83.525	1.795	77.4125	2.513	89.7
1.796	142.38	1.796	94.79	1.796	83.625	1.796	77.525	2.5144	89.75
1.797	142.56	1.797	94.91	1.797	83.6	1.797	77.55	2.5158	89.775
1.798	142.38	1.798	94.91	1.798	83.55	1.798	77.4625	2.5172	89.8
1.799	142.38	1.799	94.91	1.799	83.725	1.799	77.5375	2.5186	89.825
1.8	142.56	1.8	94.91	1.8	83.6	1.8	77.625	2.52	89.875
1.801	142.74	1.801	95.04	1.801	83.75	1.801	77.675	2.5214	89.9
1.802	143.28	1.802	94.91	1.802	83.675	1.802	77.5875	2.5228	89.95
1.803	143.64	1.803	95.04	1.803	83.7	1.803	77.725	2.5242	89.975
1.804	143.46	1.804	95.04	1.804	83.75	1.804	77.7125	2.5256	90.025
1.805	143.46	1.805	95.04	1.805	83.8	1.805	77.7875	2.527	90.0625
1.806	143.46	1.806	95.16	1.806	83.725	1.806	77.7125	2.5284	90.1
1.807	143.46	1.807	95.16	1.807	83.875	1.807	77.825	2.5298	90.1125
1.808	143.64	1.808	95.04	1.808	83.825	1.808	77.8875	2.5312	90.15
1.809	143.82	1.809	95.28	1.809	83.975	1.809	77.8875	2.5326	90.175
1.81	144.18	1.81	95.28	1.81	83.75	1.81	77.875	2.534	90.225
1.811	144.18	1.811	95.28	1.811	83.9	1.811	78.2125	2.5354	90.2375
1.812	143.64	1.812	95.28	1.812	83.9	1.812	78	2.5368	90.275
1.813	143.46	1.813	95.28	1.813	84	1.813	78	2.5382	90.3125
1.814	143.64	1.814	95.28	1.814	83.9	1.814	77.95	2.5396	90.35
1.815	144	1.815	95.28	1.815	84.025	1.815	78.025	2.541	90.3875
1.816	144.18	1.816	95.4	1.816	83.975	1.816	78.1375	2.5424	90.425
1.817	144.36	1.817	95.4	1.817	84.15	1.817	78.1375	2.5438	90.45
1.818	144.18	1.818	95.4	1.818	83.975	1.818	78.075	2.5452	90.5125
1.819	144.36	1.819	95.4	1.819	84.075	1.819	78.15	2.5466	90.525
1.82	144.18	1.82	95.4	1.82	84.1	1.82	78.2	2.548	90.5625
1.821	144.54	1.821	95.53	1.821	84.125	1.821	78.2625	2.5494	90.5875
1.822	145.14	1.822	95.53	1.822	84.025	1.822	78.2	2.5508	90.625
1.823	145.5	1.823	95.4	1.823	84.25	1.823	78.275	2.5522	90.65
1.824	145.5	1.824	95.4	1.824	84.225	1.824	78.3125	2.5536	90.7
1.825	145.32	1.825	95.53	1.825	84.3	1.825	78.375	2.555	90.725
1.826	145.32	1.826	95.53	1.826	84.15	1.826	78.35	2.5564	90.75
1.827	145.32	1.827	95.65	1.827	84.25	1.827	78.4	2.5578	90.775
1.828	145.5	1.828	95.65	1.828	84.3	1.828	78.5	2.5592	90.8125
1.829	145.68	1.829	95.77	1.829	84.375	1.829	78.5	2.5606	90.8625
1.83	145.86	1.83	95.77	1.83	84.3	1.83	78.4375	2.562	90.9
1.831	145.68	1.831	95.77	1.831	84.425	1.831	78.5125	2.5634	90.9125
1.832	145.32	1.832	95.77	1.832	84.275	1.832	78.6125	2.5648	90.95
1.833	145.14	1.833	95.89	1.833	84.55	1.833	78.6125	2.5662	91
1.834	145.32	1.834	95.89	1.834	84.375	1.834	78.5625	2.5676	91.0375
1.835	145.86	1.835	96.14	1.835	84.45	1.835	78.6375	2.569	91.05
1.836	146.22	1.836	96.14	1.836	84.55	1.836	78.725	2.5704	91.0875
1.837	146.4	1.837	96.14	1.837	84.575	1.837	78.7625	2.5718	91.1375
1.838	146.22	1.838	96.14	1.838	84.45	1.838	78.6875	2.5732	91.15
1.839	146.22	1.839	96.14	1.839	84.55	1.839	78.825	2.5746	91.1875
1.84	146.22	1.84	96.26	1.84	84.525	1.84	78.8	2.576	91.25
1.841	146.58	1.841	96.38	1.841	84.6	1.841	78.8625	2.5774	91.275
1.842	147.12	1.842	96.26	1.842	84.525	1.842	78.75	2.5788	91.3
1.843	147.48	1.843	96.5	1.843	84.65	1.843	78.8875	2.5802	91.325
1.844	147.3	1.844	96.38	1.844	84.65	1.844	78.925	2.5816	91.3625
1.845	147.12	1.845	96.38	1.845	84.65	1.845	78.9875	2.583	91.375
1.846	147.12	1.846	96.38	1.846	84.65	1.846	78.8625	2.5844	91.425
1.847	147.3	1.847	96.5	1.847	84.7	1.847	79	2.5858	91.4375
1.848	147.48	1.848	96.62	1.848	84.775	1.848	79.05	2.5872	91.5
1.849	147.66	1.849	96.5	1.849	84.825	1.849	79.05	2.5886	91.55
1.85	147.84	1.85	96.62	1.85	84.675	1.85	79.05	2.59	91.575
1.851	147.66	1.851	96.75	1.851	84.825	1.851	79.0625	2.5914	91.575
1.852	147.12	1.852	96.62	1.852	84.85	1.852	79.1125	2.5928	91.625
1.853	147.12	1.853	96.75	1.853	84.85	1.853	79.1125	2.5942	91.6625
1.854	147.3	1.854	96.75	1.854	84.825	1.854	79.1125	2.5956	91.6875
1.855	147.66	1.855	96.87	1.855	84.875	1.855	79.1875	2.597	91.7125
1.856	147.66	1.856	96.87	1.856	84.95	1.856	79.2375	2.5984	91.775
1.857	148.02	1.857	96.87	1.857	85.05	1.857	79.3	2.5998	91.7875
1.858	147.84	1.858	96.99	1.858	84.85	1.858	79.2375	2.6012	91.825
1.859	147.84	1.859	96.87	1.859	85.05	1.859	79.375	2.6026	91.85
1.86	147.84	1.86	96.99	1.86	85.05	1.86	79.3375	2.604	91.875
1.861	147.66	1.861	96.87	1.861	85.1	1.861	79.4	2.6054	91.925
1.862	148.02	1.862	96.87	1.862	84.95	1.862	79.35	2.6068	91.9625
1.863	148.62	1.863	96.99	1.863	85.05	1.863	79.4	2.6082	91.975
1.864	148.44	1.864	96.99	1.864	85.1	1.864	79.4625	2.6096	92.0375
1.865	148.26	1.865	97.11	1.865	85.2	1.865	79.525	2.611	92.0625
1.866	148.26	1.866	97.11	1.866	85	1.866	79.5125	2.6124	92.1
1.867	148.44	1.867	97.11	1.867	85.2	1.867	79.4625	2.6138	92.1125
1.868	148.62	1.868	97.11	1.868	85.125	1.868	79.65	2.6152	92.15
1.869	148.98	1.869	97.23	1.869	85.35	1.869	79.5875	2.6166	92.1875
1.87	148.98	1.87	97.36	1.87	85.2	1.87	79.5625	2.618	92.225
1.871	148.98	1.871	97.36	1.871	85.25	1.871	79.6125	2.6194	92.2625
1.872	148.44	1.872	97.48	1.872	85.35	1.872	79.6625	2.6208	92.2875
1.873	148.44	1.873	97.48	1.873	85.275	1.873	79.725	2.6222	92.325
1.874	148.62	1.874	97.48	1.874	85.375	1.874	79.7875	2.6236	92.35
1.875	148.98	1.875	97.48	1.875	85.325	1.875	79.675	2.625	92.3875
1.876	149.16	1.876	97.6	1.876	85.275	1.876	79.7875	2.6264	92.425
1.877	149.34	1.877	97.6	1.877	85.475	1.877	79.8375	2.6278	92.45
1.878	149.34	1.878	97.72	1.878	85.425	1.878	79.8375	2.6292	92.5
1.879	149.34	1.879	97.6	1.879	85.375	1.879	79.8	2.6306	92.5125
1.88	149.34	1.88	97.84	1.88	85.525	1.88	79.8375	2.632	92.55
1.881	149.7	1.881	97.72	1.881	85.525	1.881	80	2.6334	92.6
1.882	150.24	1.882	97.72	1.882	85.6	1.882	79.9625	2.6348	92.6375
1.883	150.6	1.883	97.72	1.883	85.475	1.883	79.925	2.6362	92.65
1.884	150.6	1.884	97.84	1.884	85.65	1.884	79.9625	2.6376	92.6875
1.885	150.42	1.885	97.84	1.885	85.675	1.885	80.1	2.639	92.725
1.886	150.42	1.886	97.97	1.886	85.675	1.886	80.0875	2.6404	92.75
1.887	150.6	1.887	97.97	1.887	85.5	1.887	80.0375	2.6418	92.7625
1.888	150.78	1.888	98.09	1.888	85.75	1.888	80.1125	2.6432	92.8125
1.889	150.96	1.889	98.09	1.889	85.625	1.889	80.15	2.6446	92.8625
1.89	150.96	1.89	98.09	1.89	85.75	1.89	80.2125	2.646	92.875
1.891	150.96	1.891	98.09	1.891	85.75	1.891	80.1375	2.6474	92.9
1.892	150.6	1.892	98.21	1.892	85.775	1.892	80.2375	2.6488	92.95
1.893	150.42	1.893	98.21	1.893	85.8	1.893	80.3375	2.6502	92.975
1.894	150.6	1.894	98.33	1.894	85.9	1.894	80.3	2.6516	93
1.895	150.96	1.895	98.33	1.895	85.825	1.895	80.2875	2.653	93.025
1.896	151.14	1.896	98.33	1.896	85.9	1.896	80.3625	2.6544	93.075
1.897	151.32	1.897	98.46	1.897	85.975	1.897	80.45	2.6558	93.1
1.898	151.14	1.898	98.46	1.898	85.975	1.898	80.3875	2.6572	93.1375
1.899	151.32	1.899	98.46	1.899	85.875	1.899	80.4125	2.6586	93.1625
1.9	151.32	1.9	98.7	1.9	85.975	1.9	80.475	2.66	93.1875
1.901	151.5	1.901	98.46	1.901	85.975	1.901	80.5125	2.6614	93.225
1.902	152.28	1.902	98.7	1.902	85.975	1.902	80.575	2.6628	93.2625
1.903	152.64	1.903	98.58	1.903	85.95	1.903	80.525	2.6642	93.2625
1.904	152.28	1.904	98.7	1.904	86.1	1.904	80.6125	2.6656	93.325
1.905	152.46	1.905	98.7	1.905	86.075	1.905	80.6375	2.667	93.35
1.906	152.28	1.906	98.82	1.906	86.2	1.906	80.6625	2.6684	93.375
1.907	152.46	1.907	98.82	1.907	86.05	1.907	80.625	2.6698	93.4125
1.908	152.46	1.908	98.82	1.908	86.15	1.908	80.6625	2.6712	93.45
1.909	152.82	1.909	98.94	1.909	86.25	1.909	80.775	2.6726	93.4625
1.91	152.82	1.91	98.82	1.91	86.225	1.91	80.7875	2.674	93.5
1.911	152.82	1.911	98.7	1.911	86.2	1.911	80.7125	2.6754	93.5375
1.912	152.46	1.912	98.94	1.912	86.325	1.912	80.7625	2.6768	93.575
1.913	152.28	1.913	98.94	1.913	86.175	1.913	80.825	2.6782	93.625
1.914	152.46	1.914	99.07	1.914	86.425	1.914	80.85	2.6796	93.6375
1.915	152.82	1.915	98.94	1.915	86.2	1.915	80.8375	2.681	93.675
1.916	152.82	1.916	99.19	1.916	86.375	1.916	80.9	2.6824	93.6875
1.917	153.18	1.917	98.94	1.917	86.375	1.917	81	2.6838	93.7375
1.918	153	1.918	99.19	1.918	86.45	1.918	80.975	2.6852	93.75
1.919	153.36	1.919	99.07	1.919	86.35	1.919	80.9625	2.6866	93.8
1.92	153.18	1.92	99.19	1.92	86.525	1.92	81.0125	2.688	93.85
1.921	153.72	1.921	99.19	1.921	86.45	1.921	81.0625	2.6894	93.8875
1.922	154.08	1.922	99.31	1.922	86.6	1.922	81.125	2.6908	93.9125
1.923	154.26	1.923	99.19	1.923	86.45	1.923	81.0125	2.6922	93.95
1.924	154.26	1.924	99.31	1.924	86.575	1.924	81.15	2.6936	93.9625
1.925	154.08	1.925	99.31	1.925	86.6	1.925	81.2125	2.695	94
1.926	154.08	1.926	99.43	1.926	86.525	1.926	81.25	2.6964	94.05
1.927	154.26	1.927	99.31	1.927	86.6	1.927	81.175	2.6978	94.075
1.928	154.26	1.928	99.55	1.928	86.7	1.928	81.2625	2.6992	94.0875
1.929	154.44	1.929	99.43	1.929	86.7	1.929	81.25	2.7006	94.1375
1.93	154.62	1.93	99.55	1.93	86.8	1.93	81.3375	2.702	94.1875
1.931	154.62	1.931	99.55	1.931	86.625	1.931	81.2625	2.7034	94.2
1.932	154.08	1.932	99.68	1.932	86.775	1.932	81.3875	2.7048	94.225
1.933	154.08	1.933	99.68	1.933	86.7	1.933	81.3875	2.7062	94.2625
1.934	154.26	1.934	99.8	1.934	86.85	1.934	81.4125	2.7076	94.2875
1.935	154.62	1.935	99.68	1.935	86.725	1.935	81.3875	2.709	94.325
1.936	154.62	1.936	99.92	1.936	86.85	1.936	81.425	2.7104	94.35
1.937	154.98	1.937	99.8	1.937	86.85	1.937	81.5875	2.7118	94.3875
1.938	154.98	1.938	99.92	1.938	87	1.938	81.5875	2.7132	94.4125
1.939	155.22	1.939	99.92	1.939	86.8	1.939	81.475	2.7146	94.45
1.94	155.22	1.94	100	1.94	87	1.94	81.5625	2.716	94.4625
1.941	155.58	1.941	100	1.941	87.025	1.941	81.6125	2.7174	94.5125
1.942	155.94	1.942	100.2	1.942	87	1.942	81.65	2.7188	94.55
1.943	156.3	1.943	100.2	1.943	86.9	1.943	81.5625	2.7202	94.575
1.944	156.12	1.944	100.3	1.944	87.075	1.944	81.6875	2.7216	94.6
1.945	156.12	1.945	100.3	1.945	87.075	1.945	81.7375	2.723	94.65
1.946	155.94	1.946	100.3	1.946	87.15	1.946	81.7625	2.7244	94.6625
1.947	156.12	1.947	100.3	1.947	87.025	1.947	81.6875	2.7258	94.7
1.948	156.3	1.948	100.4	1.948	87.2	1.948	81.7625	2.7272	94.7375
1.949	156.48	1.949	100.3	1.949	87.2	1.949	81.8	2.7286	94.775
1.95	156.66	1.95	100.4	1.95	87.2	1.95	81.8625	2.73	94.8125
1.951	156.48	1.951	100.4	1.951	87.175	1.951	81.8125	2.7314	94.85
1.952	155.94	1.952	100.5	1.952	87.2	1.952	81.875	2.7328	94.8625
1.953	155.94	1.953	100.5	1.953	87.325	1.953	81.9125	2.7342	94.8875
1.954	156.12	1.954	100.7	1.954	87.425	1.954	81.975	2.7356	94.925
1.955	156.48	1.955	100.5	1.955	87.2	1.955	81.9375	2.737	94.95
1.956	156.66	1.956	100.7	1.956	87.4	1.956	82	2.7384	94.975
1.957	156.84	1.957	100.7	1.957	87.35	1.957	82.1	2.7398	95.0375
1.958	156.66	1.958	100.8	1.958	87.4	1.958	82.075	2.7412	95.0625
1.959	156.84	1.959	100.8	1.959	87.35	1.959	82.05	2.7426	95.075
1.96	156.84	1.96	100.9	1.96	87.4	1.96	82.1125	2.744	95.1125
1.961	157.02	1.961	100.9	1.961	87.475	1.961	82.1875	2.7454	95.15
1.962	157.56	1.962	101	1.962	87.575	1.962	82.1875	2.7468	95.175
1.963	158.1	1.963	101	1.963	87.425	1.963	82.175	2.7482	95.2125
1.964	157.92	1.964	101	1.964	87.4	1.964	82.2875	2.7496	95.2125
1.965	157.92	1.965	101.1	1.965	87.5	1.965	82.1625	2.751	95.2625
1.966	157.92	1.966	101.3	1.966	87.625	1.966	82.3	2.7524	95.3
1.967	157.92	1.967	101.4	1.967	87.575	1.967	82.2875	2.7538	95.35
1.968	158.1	1.968	101.4	1.968	87.675	1.968	82.35	2.7552	95.3625
1.969	158.28	1.969	101.4	1.969	87.575	1.969	82.275	2.7566	95.4
1.97	158.46	1.97	101.4	1.97	87.75	1.97	82.2875	2.758	95.425
1.971	158.28	1.971	101.5	1.971	87.7	1.971	82.4125	2.7594	95.45
1.972	157.92	1.972	101.5	1.972	87.85	1.972	82.45	2.7608	95.4875
1.973	157.74	1.973	101.6	1.973	87.675	1.973	82.45	2.7622	95.525
1.974	158.1	1.974	101.6	1.974	87.825	1.974	82.4875	2.7636	95.5625
1.975	158.1	1.975	101.9	1.975	87.775	1.975	82.625	2.765	95.5875
1.976	158.46	1.976	101.8	1.976	87.9	1.976	82.55	2.7664	95.625
1.977	158.46	1.977	101.9	1.977	87.775	1.977	82.5125	2.7678	95.6625
1.978	158.64	1.978	101.9	1.978	88.025	1.978	82.6	2.7692	95.675
1.979	158.46	1.979	101.9	1.979	87.875	1.979	82.6875	2.7706	95.7125
1.98	158.46	1.98	101.8	1.98	88.05	1.98	82.65	2.772	95.725
1.981	158.88	1.981	102	1.981	87.9	1.981	82.625	2.7734	95.775
1.982	159.42	1.982	101.9	1.982	88	1.982	82.7	2.7748	95.8
1.983	159.78	1.983	102	1.983	88.1	1.983	82.7875	2.7762	95.825
1.984	159.6	1.984	102	1.984	88.125	1.984	82.8375	2.7776	95.85
1.985	159.6	1.985	102.2	1.985	88	1.985	82.725	2.779	95.9
1.986	159.42	1.986	102.1	1.986	88.125	1.986	82.7625	2.7804	95.925
1.987	159.6	1.987	102.2	1.987	88.125	1.987	82.8625	2.7818	95.95
1.988	159.96	1.988	102.1	1.988	88.25	1.988	82.9	2.7832	96
1.989	160.14	1.989	102.4	1.989	88.125	1.989	82.8625	2.7846	96
1.99	160.32	1.99	102.2	1.99	88.275	1.99	82.9125	2.786	96.025
1.991	160.14	1.991	102.5	1.991	88.3	1.991	83	2.7874	96.075
1.992	159.78	1.992	102.2	1.992	88.275	1.992	83	2.7888	96.1125
1.993	159.6	1.993	102.5	1.993	88.275	1.993	82.95	2.7902	96.1375
1.994	159.78	1.994	102.5	1.994	88.325	1.994	83.0375	2.7916	96.1625
1.995	160.14	1.995	102.5	1.995	88.3	1.995	83.125	2.793	96.2125
1.996	160.14	1.996	102.5	1.996	88.5	1.996	83.0875	2.7944	96.2375
1.997	160.5	1.997	102.7	1.997	88.3	1.997	83.075	2.7958	96.275
[truncated: 5,002 more rows]

## Sheet: Fig. 3B
0.1A/g		1A/g		10A/g		100A/g		200A/g
X:Specific capacitance (F/g)	Y: Voltage (V)	X:Specific capacitance (F/g)	Y: Voltage (V)	X:Specific capacitance (F/g)	Y: Voltage (V)	X:Specific capacitance (F/g)	Y: Voltage (V)	X:Specific capacitance (F/g)	Y: Voltage (V)
-147.932	0.00951863	-130.99	0	-119.876	0.0125523	-115.965	0.02092	-105.792	0.0297083
-145.691	0.100099	-130.499	0.0292887	-118.416	0.0550818	-113.917	0.09683	-104.739	0.0864576
-144.099	0.154812	-127.704	0.112971	-116.715	0.124109	-112.012	0.16318	-103.605	0.138569
-142.236	0.213389	-124.746	0.196682	-114.771	0.200284	-109.638	0.24686	-102.228	0.192863
-140.994	0.25523	-121.952	0.282134	-112.159	0.276977	-107.553	0.32218	-100.932	0.247839
-139.359	0.299447	-119.035	0.379699	-109.83	0.356017	-104.227	0.42259	-99.2311	0.307998
-137.578	0.34728	-116.605	0.458275	-107.481	0.439286	-101.642	0.50628	-98.1549	0.359213
-135.404	0.405858	-114.175	0.535541	-105.051	0.520481	-99.6578	0.57322	-96.7663	0.403178
-132.498	0.497908	-111.745	0.613462	-102.62	0.599712	-96.9172	0.66323	-95.829	0.446598
-129.593	0.58159	-109.315	0.689419	-100.19	0.681562	-95.0837	0.73198	-94.7962	0.489296
-126.908	0.665272	-106.885	0.762757	-97.7603	0.761447	-92.8966	0.80794	-93.3179	0.539179
-123.602	0.774059	-104.455	0.837404	-95.3302	0.840678	-90.7095	0.8834	-91.9061	0.590264
-121.512	0.843952	-102.025	0.911396	-92.9001	0.91729	-88.7655	0.95298	-90.9081	0.636626
-119.082	0.921218	-99.5948	0.983424	-90.4701	0.993246	-86.8214	1.02009	-89.3893	0.684917
-116.652	0.995211	-97.1647	1.05414	-88.04	1.06855	-84.6343	1.09736	-88.3092	0.729253
-114.222	1.0692	-94.7347	1.12552	-85.6099	1.14647	-82.2043	1.1779	-87.2543	0.775479
-111.792	1.1432	-92.0616	1.20289	-83.1798	1.22177	-79.7742	1.25713	-85.5417	0.82911
-109.262	1.21391	-89.3885	1.27808	-80.9927	1.29347	-77.3441	1.33505	-84.0836	0.88404
-106.067	1.28856	-86.9584	1.34684	-78.8057	1.36648	-74.914	1.41166	-82.6256	0.939698
-102.841	1.36877	-84.2853	1.4228	-76.3756	1.44113	-72.4839	1.48828	-81.4221	0.991563
-100.235	1.43734	-81.3692	1.5101	-73.9455	1.51578	-70.0539	1.56423	-79.964	1.04301
-98.2235	1.48736	-78.3531	1.58977	-71.5154	1.5878	-67.6238	1.6415	-78.5754	1.09758
-96.2733	1.53556	-75.537	1.66507	-69.0853	1.65983	-65.1937	1.71746	-77.1174	1.1432
-94.4099	1.58577	-72.6209	1.74092	-66.6553	1.73252	-62.7636	1.79079	-75.9833	1.18652
-91.9255	1.65272	-69.7048	1.82004	-64.2252	1.80585	-60.3336	1.86479	-74.5253	1.23017
-88.6199	1.7364	-66.7887	1.9008	-61.7951	1.87919	-57.9035	1.93943	-73.3681	1.27079
-85.0607	1.8134	-63.8726	1.97937	-59.365	1.95253	-55.4734	2.01408	-71.91	1.31569
-82.3876	1.8777	-60.9565	2.05686	-56.9349	2.02325	-53.0433	2.0848	-70.938	1.35778
-79.4715	1.94773	-58.0404	2.13162	-54.5049	2.09462	-50.6132	2.15814	-69.6449	1.4011
-76.5554	2.0203	-55.1243	2.20637	-52.0748	2.16665	-48.1831	2.22885	-68.3691	1.4539
-73.6393	2.09124	-52.2082	2.28113	-49.4017	2.24457	-45.7531	2.30023	-66.911	1.5041
-70.4802	2.16693	-49.2921	2.35807	-46.4856	2.32205	-43.323	2.37095	-65.453	1.55212
-67.0781	2.2427	-46.3761	2.43501	-43.8125	2.39517	-40.8929	2.4397	-63.9949	1.59828
-63.676	2.31706	-43.46	2.50758	-41.3824	2.46458	-38.2198	2.51686	-63.0229	1.63953
-60.2739	2.3905	-40.5439	2.57852	-38.7093	2.53868	-35.3037	2.59925	-61.5648	1.68079
-56.8718	2.46346	-37.6278	2.64945	-35.7932	2.6178	-32.3876	2.6811	-60.5928	1.72073
-53.4697	2.53502	-34.7117	2.72094	-32.8771	2.69638	-29.4715	2.76186	-59.1348	1.76165
-50.0675	2.60658	-31.7956	2.79187	-29.9611	2.77496	-26.7984	2.8352	-57.6767	1.81131
-46.6654	2.67674	-28.8795	2.86281	-27.045	2.85135	-24.1254	2.90865	-56.2187	1.85496
-43.2633	2.74549	-25.9634	2.93375	-24.1288	2.92447	-21.2093	2.98886	-54.7606	1.89818
-39.8612	2.81424	-23.0473	3.00195	-21.2128	2.99759	-18.2932	3.06416	-53.7886	1.93812
-36.4591	2.88206	-20.8602	3.04997	-18.2967	3.07125	-15.3771	3.14219	-52.3306	1.98319
-32.9598	2.9511	-16.7291	3.15065	-15.3806	3.14437	-12.461	3.21749	-50.8725	2.02848
-28.9259	3.02705	-13.813	3.20712	-12.7075	3.20778	-9.54487	3.29061	-49.4145	2.07214
-25.1997	3.09635	-10.1679	3.29646	-8.33333	3.3199	-7.66836	3.3359	-47.9564	2.11743
-21.3926	3.16316	-5.55071	3.40193	-4.93122	3.39374	-5.47953	3.39331	-46.4984	2.16272
-16.5324	3.25296	-3.16975	3.45188	-1.97289	3.45525	-3.04441	3.44163	-45.0403	2.20855
-11.7417	3.3278	0	3.49436	0	3.49372	-1e-05	3.49378	-43.5823	2.25275
-7.05512	3.4016	0	3.45188	0	3.44351	0	3.42678	-42.1242	2.29641
-2.88363	3.45588	2.08706	3.38196	1.24224	3.41004	0.9694	3.38556	-40.6662	2.34006
0	3.49372	4.76015	3.30753	2.53448	3.36952	2.81626	3.31189	-39.2081	2.38535
2.17918	3.44667	7.67625	3.23168	4.96456	3.29356	5.34355	3.22209	-37.7501	2.42737
4.85227	3.37279	10.5923	3.15638	7.63765	3.21968	8.25964	3.13313	-36.292	2.47375
7.52536	3.30371	13.5084	3.08326	10.3107	3.14819	10.6897	3.05979	-34.6257	2.52005
10.4414	3.2295	16.4245	3.00905	12.7408	3.07682	13.1198	2.98646	-33.3759	2.55953
13.3575	3.15529	19.3406	2.93265	15.4139	3.00359	15.5499	2.91443	-31.9179	2.5998
16.2736	3.0838	22.2567	2.8579	18.087	2.92883	17.98	2.8424	-30.4598	2.644
19.1897	3.01014	25.1728	2.78314	20.7601	2.85353	20.41	2.77234	-29.0018	2.68656
22.1058	2.93702	28.0889	2.70566	23.4332	2.7815	22.8401	2.70162	-27.5437	2.72858
25.0219	2.86499	31.005	2.62763	25.8633	2.71144	25.2702	2.6309	-25.8774	2.77542
27.938	2.79078	33.9211	2.55178	28.2933	2.64072	27.7003	2.55822	-24.3499	2.82453
30.8541	2.71875	36.8372	2.47484	30.7234	2.56935	30.1304	2.48554	-22.4753	2.87318
33.7702	2.64509	39.7533	2.39899	33.1535	2.49994	32.5605	2.41482	-21.2255	2.91312
36.6863	2.57251	42.6694	2.32424	35.8266	2.42246	34.9905	2.34148	-19.7675	2.9523
39.6024	2.49885	45.5855	2.2473	38.4997	2.34279	37.4206	2.26945	-18.3094	2.99431
42.5185	2.42464	48.5016	2.16927	40.9297	2.27403	39.8507	2.19611	-16.8514	3.03415
45.4346	2.35152	51.4177	2.09069	43.3598	2.20397	42.2808	2.12278	-15.3933	3.07562
48.3507	2.27895	54.3338	2.01703	45.7899	2.13587	44.7109	2.05271	-13.727	3.12247
51.2668	2.20419	57.2499	1.94009	48.22	2.0645	47.1409	1.97807	-12.4772	3.16391
54.1829	2.13052	60.166	1.86369	50.6501	1.99247	49.571	1.90473	-11.0192	3.19894
57.099	2.05577	63.0821	1.78894	53.3232	1.91499	52.0011	1.83139	-9.56114	3.24096
60.0151	1.98047	65.7552	1.71615	55.9963	1.83597	54.4312	1.75936	-8.10309	3.28297
62.6882	1.91389	68.4283	1.64488	58.4263	1.7646	56.8612	1.68537	-6.64504	3.32335
65.3613	1.84187	71.3444	1.56685	61.0994	1.68581	59.2913	1.61007	-5.18699	3.36209
68.2774	1.76711	74.2605	1.48828	63.7725	1.60876	61.7214	1.53542	-3.72894	3.40193
71.1935	1.69072	77.1766	1.4097	66.2026	1.53869	64.1515	1.46143	-2.02789	3.44858
74.1096	1.61542	80.0926	1.33112	68.6327	1.46405	66.5816	1.38678	3e-05	3.49229
76.7827	1.54721	82.7657	1.25779	71.0627	1.39202	69.0117	1.31082	0	3.47559
79.4557	1.47409	85.1958	1.19034	73.4928	1.31934	71.4417	1.23552	0.46076	3.43385
82.3718	1.39824	87.8689	1.11504	75.9229	1.24534	73.8718	1.15957	0.56201	3.37279
85.2879	1.32239	90.542	1.04301	78.353	1.17135	76.3019	1.08295	0.57546	3.51234
88.204	1.246	93.2151	0.968255	80.7831	1.0954	78.732	1.00634	1.06828	3.31189
91.1201	1.16742	95.8882	0.894372	83.2131	1.02009	81.162	0.92973	2.02006	3.26089
94.0362	1.09103	98.5613	0.820379	85.6432	0.94872	83.5921	0.85312	2.55236	3.20712
96.9523	1.01409	101.234	0.745732	88.0733	0.877347	86.0222	0.7752	3.80212	3.15521
99.8684	0.938243	103.664	0.676323	90.5034	0.804009	88.4523	0.69793	4.77415	3.10694
102.785	0.859667	106.094	0.606914	92.9335	0.727398	90.8824	0.62132	5.66518	3.06416
105.701	0.78382	108.768	0.532813	95.3636	0.651441	93.3125	0.5434	6.90047	3.0115
108.617	0.709063	111.441	0.460239	97.7936	0.576139	95.7425	0.46875	7.56874	2.97058
111.533	0.633761	114.114	0.386574	100.224	0.502801	98.1726	0.39214	8.75948	2.93564
114.449	0.559005	117.03	0.305816	102.654	0.428154	100.603	0.31684	9.8426	2.89235
117.365	0.485886	119.703	0.231714	105.084	0.356781	103.033	0.24219	11.0924	2.85091
120.281	0.413312	122.376	0.159031	107.757	0.277987	105.463	0.1682	11.5784	2.81752
123.197	0.342375	125.292	0.0804553	110.43	0.201593	107.893	0.09486	12.7587	2.78057
126.113	0.27253	127.965	0.0162849	112.86	0.133494	110.566	0.02152	14.0084	2.74631
129.272	0.197852			115.533	0.0542633			14.9805	2.70948
132.674	0.118808			117.41	0.00624463			15.6748	2.67159
134.929	0.064629							17.1676	2.62272
137.072	0.0122989							18.8686	2.57306
								20.3267	2.52668
								21.7847	2.48095
								22.7567	2.4397
								24.2148	2.39572
								25.6728	2.34552
								27.1309	2.29914
								28.5889	2.25243
								29.561	2.21379
								30.776	2.17254
								31.9911	2.13216
								33.4491	2.08742
								34.9072	2.04431
								36.3652	1.99847
								37.8232	1.95264
								39.2813	1.9068
								40.7393	1.86097
								42.1974	1.81404
								43.6554	1.76547
								45.1135	1.71746
								46.5715	1.67271
								48.0296	1.62524
								49.4876	1.57995
								50.9457	1.53247
								52.4037	1.48609
								54.0701	1.43963
								55.3198	1.39333
								56.7779	1.34858
								58.2359	1.3022
								59.694	1.25637
								61.152	1.2126
								62.124	1.17594
								63.5821	1.13305
								65.0401	1.08448
								66.4982	1.03646
								67.9562	0.990081
								69.4143	0.944245
								70.8723	0.898409
								72.3304	0.851482
								73.7884	0.803464
								75.2465	0.755445
								76.7045	0.708518
								78.1626	0.665192
								79.1346	0.625249
								80.5927	0.581923
								82.0507	0.535541
								83.5088	0.488614
								84.9668	0.438958
								86.4249	0.391485
								87.8829	0.342375
								89.341	0.297849
								90.313	0.257906
								91.771	0.215781
								93.2291	0.169399
								94.6871	0.118106
								96.1452	0.071179
								97.6032	0.0297083

## Sheet: Fig. 3C
MGC		OMGC
X: Current density (A/g)	Y:Specific capacitance (F/g)	X: Current density (A/g)	Y:Specific capacitance (F/g)
0.1	148.6	0.1	176.6
1	132.7	1	94.5
10	121.1	10	68.6
100	114.5	100	35.9
200	110.1	200	4.1

## Sheet: Fig. 3D
						Inset
MGC		OMGC				MGC		OMGC
X: Z¢ (ohm)	Y: -Z¢¢ (ohm)	X: Z¢ (ohm)	Y: -Z¢¢ (ohm)			X: Z¢ (ohm)	Y: -Z¢¢ (ohm)	X: Z¢ (ohm)	Y: -Z¢¢ (ohm)
1.672	0.31089	2.11085	0.33222			1.672	-0.31089	2.11085	-0.33222
1.69428	0.38147	2.1395	0.41261			1.69428	-0.38147	2.1395	-0.41261
1.72104	0.45277	2.17125	0.45352			1.72104	-0.45277	2.17125	-0.45352
1.75308	0.52878	2.20925	0.52057			1.75308	-0.52878	2.20925	-0.52057
1.79116	0.59507	2.25145	0.6012			1.79116	-0.59507	2.25145	-0.6012
1.8356	0.65686	2.3071	0.63419			1.8356	-0.65686	2.3071	-0.63419
1.88388	0.70823	2.36225	0.68684			1.88388	-0.70823	2.36225	-0.68684
1.93636	0.74488	2.42545	0.70999			1.93636	-0.74488	2.42545	-0.70999
1.98908	0.76891	2.4854	0.74376			1.98908	-0.76891	2.4854	-0.74376
2.04092	0.78061	2.5488	0.74491			2.04092	-0.78061	2.5488	-0.74491
2.08976	0.78649	2.60595	0.75815			2.08976	-0.78649	2.60595	-0.75815
2.1348	0.7873	2.66385	0.74912			2.1348	-0.7873	2.66385	-0.74912
2.17612	0.7927	2.71485	0.75066			2.17612	-0.7927	2.71485	-0.75066
2.21392	0.80618	2.7631	0.75518			2.21392	-0.80618	2.7631	-0.75518
2.24948	0.82931	2.8039	0.77123			2.24948	-0.82931	2.8039	-0.77123
2.28208	0.86678	2.84665	0.79235			2.28208	-0.86678	2.84665	-0.79235
2.31124	0.92879	2.8798	0.8238			2.31124	-0.92879	2.8798	-0.8238
2.34012	1.0021	2.9256	0.87891			2.34012	-1.0021	2.9256	-0.87891
2.3696	1.113	2.95	0.97444			2.3696	-1.113	2.95	-0.97444
2.39616	1.2627	2.9835	1.0919			2.39616	-1.2627	2.9835	-1.0919
2.42936	1.4593	3.0242	1.2878			2.42936	-1.4593	3.0242	-1.2878
2.44872	1.6894	3.04145	1.4344			2.44872	-1.6894	3.04145	-1.4344
2.47492	2.002	3.0726	1.6749			2.47492	-2.002	3.0726	-1.6749
2.51652	2.3962	3.09815	1.8953			2.51652	-2.3962	3.09815	-1.8953
2.53104	2.9034	3.14525	2.3968			2.53104	-2.9034	3.14525	-2.3968
2.56228	3.5383	3.18075	2.9053			2.56228	-3.5383	3.18075	-2.9053
2.59556	4.3365	3.2183	3.5501			2.59556	-4.3365	3.2183	-3.5501
2.63692	5.329	3.2633	4.3509			2.63692	-5.329	3.2633	-4.3509
2.68196	6.5776	3.32055	5.3613			2.68196	-6.5776	3.32055	-5.3613
2.738	8.1362	3.38075	6.6293			2.738	-8.1362	3.38075	-6.6293
2.80248	10.084	3.4659	8.1999			2.80248	-10.084	3.4659	-8.1999
2.88096	12.504	3.56455	10.172			2.88096	-12.504	3.56455	-10.172
2.9734	15.54	3.6991	12.648			2.9734	-15.54	3.6991	-12.648
3.08968	19.313	3.85035	15.665			3.08968	-19.313	3.85035	-15.665
3.23064	24.011	4.09765	19.534			3.23064	-24.011	4.09765	-19.534
3.4058	29.878	4.40055	24.286			3.4058	-29.878	4.40055	-24.286
3.61604	37.186	4.8398	30.117			3.61604	-37.186	4.8398	-30.117
3.87576	46.28	5.3475	37.299			3.87576	-46.28	5.3475	-37.299
4.1824	57.656	6.1775	46.517			4.1824	-57.656	6.1775	-46.517
4.5564	71.778	7.244	57.848			4.5564	-71.778	7.244	-57.848
5.0328	89.504	8.7705	71.73			5.0328	-89.504	8.7705	-71.73
5.6032	111.64	10.967	88.777			5.6032	-111.64	10.967	-88.777
6.3608	139.26	14.183	109.2			6.3608	-139.26	14.183	-109.2
7.2948	173.86	18.7005	134.49			7.2948	-173.86	18.7005	-134.49
8.5404	216.95	25.159	164.11			8.5404	-216.95	25.159	-164.11

## Sheet: Fig. 3E
MGC		OMGC
X: Frequency (Hz)	Y:Phase angle (degree)	X: Frequency (Hz)	Y:Phase angle (degree)
20000	-4.2536	20000	-4.191
15887	-5.1462	15887	-5.2913
12619	-6.0072	12619	-4.191
10024	-6.8796	10024	-5.2913
7962	-7.5697	7962	-5.8195
6325	-8.1459	6325	-6.7148
5024	-8.5519	5024	-7.2008
3991	-8.7476	3991	-7.8996
3170	-8.7898	3170	-8.0345
2518	-8.6983	2518	-8.3108
2000	-8.5611	2000	-8.1805
1589	-8.3916	1589	-8.1291
1262	-8.2902	1262	-7.8782
1002	-8.2872	1002	-7.7608
796	-8.3888	796	-7.5299
632	-8.6388	632	-7.4194
502	-9.1318	502	-7.4856
399.1	-9.7199	399.1	-7.5539
317	-10.641	317	-7.8175
251.8	-11.903	251.8	-8.1692
200	-13.511	200	-8.7835
158.9	-15.428	158.9	-9.6144
126.2	-17.93	126.2	-10.799
100.2	-20.851	100.2	-12.213
79.6	-24.648	79.6	-14.039
63.2	-28.915	63.2	-16.296
50.2	-33.755	50.2	-19.187
39.91	-38.951	39.91	-22.592
31.7	-44.451	31.7	-26.659
25.18	-49.926	25.18	-31.275
20	-55.209	20	-36.393
15.89	-60.058	15.89	-41.907
12.62	-64.436	12.62	-47.551
10.02	-68.201	10.02	-53.095
7.96	-71.409	7.96	-58.308
6.32	-74.094	6.32	-63.025
5.02	-76.336	5.02	-67.126
3.991	-78.175	3.991	-70.628
3.17	-79.721	3.17	-73.577
2.518	-80.982	2.518	-76.008
2	-81.998	2	-77.991
1.589	-82.848	1.589	-79.637
1.262	-83.486	1.262	-81.015
1.002	-84.012	1.002	-82.053
0.796	-84.379	0.796	-82.954
0.632	-84.627	0.632	-83.52
0.502	-84.832	0.502	-84.047
0.3991	-84.878	0.3991	-84.545
0.317	-84.939	0.317	-84.573
0.2518	-84.873	0.2518	-84.654
0.2	-84.829	0.2	-84.714
0.1589	-84.612	0.1589	-84.941
0.1262	-84.372	0.1262	-84.484
0.1002	-84.188	0.1002	-84.212
0.1	-84.259	0.1	-83.872
			-83.204
			-83.336

## Sheet: Fig. 3F
MGC			OMGC
X: Cycle number	Y:Specific capacitance (F/g)	Y: Capacitance retention (%)	X: Cycle number	Y:Specific capacitance (F/g)	Y: Capacitance retention (%)
10	123	99.9998	1	65.9749	100
15	122.993	99.9941	2	65.9748	99.9999
20	122.993	99.9939	3	65.9569	99.9728
25	122.979	99.9826	4	65.9568	99.9726
30	122.965	99.9712	5	65.9567	99.9725
35	122.992	99.9935	6	65.9566	99.9724
40	122.992	99.9935	7	65.9566	99.9723
45	122.957	99.9653	8	65.9565	99.9721
50	122.978	99.9821	9	65.9564	99.972
55	122.957	99.9651	10	65.9563	99.9719
60	122.978	99.9819	11	65.9562	99.9718
65	122.977	99.9817	12	65.9562	99.9717
70	122.977	99.9816	13	65.9561	99.9715
75	122.977	99.9815	14	65.956	99.9714
80	122.991	99.9926	15	65.9559	99.9713
85	122.991	99.9926	16	65.9558	99.9712
90	122.991	99.9924	17	65.9558	99.9711
95	122.99	99.9923	18	65.9557	99.971
100	122.977	99.9809	19	65.9556	99.9708
105	122.976	99.9808	20	65.9555	99.9707
110	122.99	99.9919	21	65.9555	99.9706
115	122.969	99.975	22	65.9554	99.9705
120	122.976	99.9805	23	65.9553	99.9703
125	122.976	99.9804	24	65.9552	99.9702
130	122.99	99.9915	25	65.9551	99.9701
135	122.976	99.9802	26	65.9551	99.97
140	122.955	99.9632	27	65.955	99.9699
145	122.989	99.9912	28	65.9549	99.9698
150	122.954	99.963	29	65.9548	99.9696
155	122.954	99.963	30	65.9548	99.9695
160	122.975	99.9796	31	65.9547	99.9694
165	122.975	99.9795	32	65.9546	99.9693
170	122.954	99.9626	33	65.9545	99.9691
175	122.954	99.9625	34	65.9544	99.969
180	122.955	99.9631	35	65.9544	99.9689
185	122.974	99.9791	36	65.9543	99.9688
190	122.974	99.9789	37	65.9542	99.9687
195	122.988	99.9901	38	65.9541	99.9685
200	122.953	99.9619	39	65.954	99.9684
205	122.987	99.9898	40	65.954	99.9683
210	122.953	99.9617	41	65.9539	99.9682
215	122.953	99.9615	42	65.9538	99.9681
220	122.987	99.9895	43	65.9537	99.968
225	122.952	99.9613	44	65.9536	99.9678
230	122.973	99.9781	45	65.9536	99.9677
235	122.973	99.978	46	65.9535	99.9676
240	122.973	99.9778	47	65.9534	99.9675
245	122.986	99.9889	48	65.9533	99.9673
250	122.986	99.9888	49	65.9532	99.9672
255	122.986	99.9887	50	65.9532	99.9671
260	122.972	99.9774	51	65.9531	99.967
265	122.972	99.9773	52	65.953	99.9669
270	122.972	99.9773	53	65.9529	99.9668
275	122.986	99.9883	54	65.9528	99.9666
280	122.951	99.9601	55	65.9528	99.9665
285	122.972	99.9768	56	65.9527	99.9664
290	122.971	99.9767	57	65.9526	99.9663
295	122.951	99.9598	58	65.9525	99.9661
300	122.985	99.9877	59	65.9524	99.966
305	122.95	99.9596	60	65.9524	99.9659
310	122.971	99.9763	61	65.9523	99.9658
315	122.971	99.9762	62	65.9522	99.9657
320	122.971	99.976	63	65.9521	99.9655
325	122.97	99.9759	64	65.952	99.9654
330	122.984	99.9871	65	65.952	99.9653
335	122.984	99.9869	66	65.9519	99.9652
340	122.984	99.9868	67	65.9518	99.9651
345	122.97	99.9755	68	65.9517	99.965
350	122.97	99.9755	69	65.9517	99.9648
355	122.914	99.9304	70	65.9516	99.9647
360	122.969	99.9751	71	65.9515	99.9646
365	122.969	99.975	72	65.9514	99.9645
370	122.969	99.9749	73	65.9513	99.9643
375	122.948	99.958	74	65.9513	99.9642
380	122.948	99.9579	75	65.9512	99.9641
385	122.969	99.9746	76	65.9511	99.964
390	122.969	99.9745	77	65.951	99.9639
395	122.969	99.9744	78	65.9509	99.9638
400	122.968	99.9743	79	65.9509	99.9636
405	122.982	99.9854	80	65.9508	99.9635
410	122.982	99.9853	81	65.9507	99.9634
415	122.982	99.9852	82	65.9506	99.9633
420	122.975	99.9794	83	65.9506	99.9631
425	122.947	99.9569	84	65.9505	99.963
430	122.968	99.9736	85	65.9504	99.9629
435	122.967	99.9735	86	65.9503	99.9628
440	122.967	99.9734	87	65.9502	99.9627
445	122.967	99.9733	88	65.9501	99.9625
450	122.981	99.9844	89	65.9501	99.9624
455	122.939	99.9506	90	65.95	99.9623
460	122.96	99.9673	91	65.9499	99.9622
465	122.967	99.9728	92	65.9498	99.9621
470	122.946	99.9559	93	65.9498	99.962
475	122.966	99.9726	94	65.9497	99.9618
480	122.966	99.9725	95	65.9674	99.9887
485	122.966	99.9724	96	65.9673	99.9886
490	122.945	99.9554	97	65.9673	99.9885
495	122.98	99.9834	98	65.9672	99.9884
500	122.966	99.9721	99	65.9671	99.9882
505	122.966	99.972	100	65.967	99.9881
510	122.965	99.9718	101	65.9669	99.988
515	122.979	99.983	102	65.9669	99.9879
520	122.965	99.9716	103	65.9668	99.9878
525	122.965	99.9715	104	65.9667	99.9876
530	122.944	99.9545	105	65.9666	99.9875
535	122.944	99.9545	106	65.9665	99.9874
540	122.965	99.9712	107	65.9665	99.9873
545	122.945	99.955	108	65.9664	99.9872
550	122.964	99.9709	109	65.9663	99.987
555	122.943	99.954	110	65.9662	99.9869
560	122.943	99.9539	111	65.9661	99.9868
565	122.979	99.9826	112	65.9661	99.9867
570	122.964	99.9705	113	65.966	99.9865
575	122.964	99.9704	114	65.9659	99.9864
580	122.963	99.9703	115	65.9658	99.9863
585	122.963	99.9702	116	65.9657	99.9862
590	122.963	99.97	117	65.9657	99.9861
595	122.977	99.9812	118	65.9656	99.986
600	122.977	99.9811	119	65.9655	99.9858
605	122.963	99.9698	120	65.9654	99.9857
610	122.963	99.9696	121	65.9654	99.9856
615	122.961	99.9687	122	65.9653	99.9855
620	122.962	99.9694	123	65.9652	99.9853
625	122.976	99.9805	124	65.9651	99.9852
630	122.976	99.9804	125	65.965	99.9851
635	122.976	99.9803	126	65.965	99.985
640	122.962	99.969	127	65.9649	99.9849
645	122.962	99.9688	128	65.9648	99.9848
650	122.962	99.9687	129	65.9647	99.9846
655	122.961	99.9686	130	65.9647	99.9845
660	122.941	99.9517	131	65.9646	99.9844
665	122.961	99.9684	132	65.9645	99.9843
670	122.961	99.9683	133	65.9644	99.9841
675	122.94	99.9515	134	65.9643	99.984
680	122.954	99.9625	135	65.9643	99.9839
685	122.94	99.9512	136	65.9642	99.9838
690	122.933	99.9454	137	65.9641	99.9837
695	122.94	99.9509	138	65.964	99.9835
700	122.939	99.9508	139	65.9639	99.9834
705	122.932	99.945	140	65.9638	99.9833
710	122.939	99.9505	141	65.9638	99.9832
715	122.96	99.9673	142	65.9637	99.9831
720	122.96	99.9672	143	65.9636	99.983
725	122.96	99.9671	144	65.9635	99.9828
730	122.959	99.9669	145	65.9635	99.9827
735	122.973	99.9781	146	65.9634	99.9826
740	122.925	99.9387	147	65.9633	99.9825
745	122.952	99.961	148	65.9632	99.9823
750	122.959	99.9665	149	65.9631	99.9822
755	122.938	99.9496	150	65.9631	99.9821
760	122.959	99.9663	151	65.963	99.982
765	122.958	99.9662	152	65.9629	99.9819
770	122.937	99.9491	153	65.9628	99.9818
775	122.937	99.9491	154	65.9627	99.9816
780	122.958	99.9659	155	65.9627	99.9815
785	122.958	99.9657	156	65.9626	99.9814
790	122.937	99.9488	157	65.9625	99.9813
795	122.958	99.9655	158	65.9624	99.9811
800	122.937	99.9485	159	65.9624	99.981
805	122.937	99.9484	160	65.9623	99.9809
810	122.971	99.9764	161	65.9622	99.9808
815	122.971	99.9763	162	65.9621	99.9807
820	122.957	99.965	163	65.962	99.9805
825	122.957	99.9648	164	65.962	99.9804
830	122.956	99.9646	165	65.9747	99.9998
835	122.956	99.9644	166	65.9746	99.9996
840	122.97	99.9757	167	65.9745	99.9995
845	122.97	99.9756	168	65.9745	99.9994
850	122.963	99.9699	169	65.9744	99.9993
855	123.018	100.015	170	65.9743	99.9992
860	122.961	99.9683	171	65.9742	99.999
865	122.956	99.9639	172	65.9741	99.9989
870	122.956	99.9638	173	65.9741	99.9988
875	122.935	99.9469	174	65.974	99.9987
880	122.935	99.9468	175	65.9739	99.9986
885	122.955	99.9635	176	65.9738	99.9984
890	122.934	99.9466	177	65.9737	99.9983
895	122.948	99.9577	178	65.9737	99.9982
900	122.969	99.9744	179	65.9736	99.9981
905	122.968	99.9743	180	65.9735	99.998
910	122.954	99.963	181	65.9734	99.9978
915	122.885	99.9067	182	65.9734	99.9977
920	122.968	99.974	183	65.9733	99.9976
925	122.933	99.9458	184	65.9732	99.9975
930	122.912	99.9288	185	65.9731	99.9974
935	122.933	99.9456	186	65.973	99.9972
940	122.954	99.9623	187	65.973	99.9971
945	122.933	99.9453	188	65.9729	99.997
950	122.933	99.9452	189	65.96	99.9774
955	122.967	99.9732	190	65.9599	99.9773
960	122.967	99.9731	191	65.9598	99.9772
965	122.953	99.9617	192	65.9597	99.9771
970	122.953	99.9616	193	65.9597	99.977
975	122.953	99.9615	194	65.9596	99.9768
980	122.953	99.9614	195	65.9595	99.9767
985	122.932	99.9444	196	65.9594	99.9766
990	122.952	99.9611	197	65.9593	99.9765
995	122.931	99.9442	198	65.9593	99.9763
1000	122.924	99.9385	199	65.9592	99.9762
1005	122.938	99.9496	200	65.9591	99.9761
1010	122.952	99.9607	201	65.959	99.976
1015	122.869	99.8933	202	65.9589	99.9759
1020	122.951	99.9605	203	65.9589	99.9758
1025	122.951	99.9604	204	65.9588	99.9756
1030	122.945	99.9555	205	65.9587	99.9755
1035	122.916	99.9321	206	65.9586	99.9754
1040	122.93	99.9432	207	65.9586	99.9753
1045	122.93	99.943	208	65.9585	99.9751
1050	122.93	99.943	209	65.9584	99.975
1055	122.93	99.9429	210	65.9583	99.9749
1060	122.95	99.9595	211	65.9582	99.9748
1065	122.95	99.9595	212	65.9582	99.9747
1070	122.929	99.9419	213	65.9581	99.9745
1075	122.929	99.9424	214	65.958	99.9744
1080	122.964	99.9704	215	65.9579	99.9743
1085	122.95	99.9591	216	65.9578	99.9742
1090	122.95	99.9589	217	65.9578	99.9741
1095	122.949	99.9589	218	65.9577	99.974
1100	122.929	99.9419	219	65.9576	99.9738
1105	122.956	99.9642	220	65.9575	99.9737
1110	122.956	99.9641	221	65.9574	99.9736
1115	122.949	99.9584	222	65.9574	99.9735
1120	122.949	99.9583	223	65.9573	99.9733
1125	122.949	99.9582	224	65.9572	99.9732
1130	122.948	99.9581	225	65.9571	99.9731
1135	122.948	99.958	226	65.957	99.973
1140	122.927	99.941	227	65.957	99.9729
1145	122.948	99.9578	228	65.9569	99.9728
1150	122.948	99.9576	229	65.9568	99.9726
1155	122.948	99.9575	230	65.9567	99.9725
1160	122.927	99.9406	231	65.9566	99.9724
1165	122.927	99.9404	232	65.9566	99.9723
1170	122.961	99.9684	233	65.9565	99.9721
1175	122.947	99.9571	234	65.9564	99.972
1180	122.947	99.957	235	65.9563	99.9719
1185	122.947	99.9568	236	65.9562	99.9718
1190	122.926	99.9399	237	65.9562	99.9717
1195	122.947	99.9566	238	65.9561	99.9715
1200	122.926	99.9397	239	65.956	99.9714
1205	122.926	99.9396	240	65.9559	99.9713
1210	122.946	99.9563	241	65.9558	99.9712
1215	122.822	99.8551	242	65.9558	99.9711
1220	122.946	99.9561	243	65.9557	99.971
1225	122.925	99.9391	244	65.9556	99.9708
1230	122.946	99.9558	245	65.9555	99.9707
1235	122.925	99.9389	246	65.9555	99.9706
1240	122.945	99.9556	247	65.9554	99.9705
1245	122.945	99.9555	248	65.9553	99.9703
1250	122.945	99.9554	249	65.9552	99.9702
1255	122.924	99.9385	250	65.9551	99.9701
1260	122.959	99.9664	251	65.9551	99.97
1265	122.958	99.9662	252	65.955	99.9699
1270	122.945	99.9549	253	65.9549	99.9698
1275	122.944	99.9549	254	65.9548	99.9696
1280	122.944	99.9547	255	65.9548	99.9695
1285	122.923	99.9378	256	65.9547	99.9694
1290	122.944	99.9545	257	65.9546	99.9693
1295	122.944	99.9544	258	65.9545	99.9691
1300	122.923	99.9375	259	65.9544	99.969
1305	122.923	99.9373	260	65.9544	99.9689
1310	122.93	99.9429	261	65.9543	99.9688
1315	122.923	99.9371	262	65.9542	99.9687
1320	122.943	99.9538	263	65.9541	99.9685
1325	122.943	99.9537	264	65.954	99.9684
1330	122.943	99.9536	265	65.954	99.9683
1335	122.922	99.9367	266	65.9539	99.9682
1340	122.956	99.9646	267	65.9538	99.9681
1345	122.956	99.9645	268	65.9537	99.968
1350	122.942	99.9532	269	65.9536	99.9678
1355	122.942	99.9531	270	65.9536	99.9677
1360	122.942	99.9528	271	65.9535	99.9676
1365	122.921	99.936	272	65.9534	99.9675
1370	122.942	99.9527	273	65.9533	99.9673
1375	122.942	99.9526	274	65.9532	99.9672
1380	122.921	99.9357	275	65.9532	99.9671
1385	122.941	99.9524	276	65.9531	99.967
1390	122.941	99.9523	277	65.953	99.9669
1395	122.941	99.9522	278	65.9529	99.9668
1400	122.92	99.9352	279	65.9528	99.9666
1405	122.941	99.9519	280	65.9528	99.9665
1410	122.92	99.935	281	65.9527	99.9664
1415	122.954	99.963	282	65.9526	99.9663
1420	122.954	99.9629	283	65.9525	99.9661
1425	122.94	99.9515	284	65.9524	99.966
1430	122.94	99.9514	285	65.9524	99.9659
1435	122.94	99.9513	286	65.9523	99.9658
1440	122.919	99.9343	287	65.9522	99.9657
1445	122.94	99.9511	288	65.9521	99.9655
1450	122.94	99.951	289	65.952	99.9654
1455	122.919	99.934	290	65.952	99.9653
1460	122.939	99.9507	291	65.9519	99.9652
1465	122.939	99.9506	292	65.9518	99.9651
1470	122.918	99.9337	293	65.9517	99.965
1475	122.918	99.9336	294	65.9517	99.9648
1480	122.953	99.9615	295	65.9516	99.9647
1485	122.939	99.9502	296	65.9515	99.9646
1490	122.938	99.95	297	65.9514	99.9645
1495	122.938	99.95	298	65.9513	99.9643
1500	122.938	99.9499	299	65.9513	99.9642
1505	122.952	99.961	300	65.9512	99.9641
1510	122.917	99.9326	301	65.9511	99.964
1515	122.938	99.9495	302	65.951	99.9639
1520	122.917	99.9326	303	65.9509	99.9638
1525	122.917	99.9325	304	65.9509	99.9636
1530	122.917	99.9324	305	65.9508	99.9635
1535	122.938	99.9492	306	65.9507	99.9634
1540	122.917	99.9321	307	65.9506	99.9633
1545	122.916	99.932	308	65.9506	99.9631
1550	122.951	99.96	309	65.9505	99.963
1555	122.937	99.9487	310	65.9504	99.9629
1560	122.937	99.9485	311	65.9503	99.9628
1565	122.937	99.9484	312	65.9502	99.9627
1570	122.936	99.9483	313	65.9501	99.9625
1575	122.916	99.9314	314	65.9501	99.9624
1580	122.936	99.9481	315	65.95	99.9623
1585	122.915	99.9311	316	65.9499	99.9622
1590	122.901	99.9198	317	65.9498	99.9621
1595	122.915	99.9309	318	65.9498	99.962
1600	122.915	99.9308	319	65.9497	99.9618
1605	122.935	99.9475	320	65.9496	99.9617
1610	122.935	99.9474	321	65.9495	99.9616
1615	122.935	99.9473	322	65.9494	99.9615
1620	122.935	99.9472	323	65.9494	99.9613
1625	122.935	99.9471	324	65.9493	99.9612
1630	122.914	99.9301	325	65.9492	99.9611
1635	122.935	99.9469	326	65.9491	99.961
1640	122.934	99.9467	327	65.949	99.9609
1645	122.914	99.9298	328	65.949	99.9608
1650	122.934	99.9465	329	65.9489	99.9606
1655	122.934	99.9464	330	65.9488	99.9605
1660	122.934	99.9463	331	65.9487	99.9604
1665	122.934	99.9462	332	65.9487	99.9603
1670	122.913	99.9292	333	65.9486	99.9601
1675	122.934	99.946	334	65.9485	99.96
1680	122.913	99.9291	335	65.9484	99.9599
1685	122.947	99.957	336	65.9483	99.9598
1690	122.947	99.9569	337	65.9483	99.9597
1695	122.933	99.9456	338	65.9482	99.9595
1700	122.933	99.9454	339	65.9481	99.9594
1705	122.933	99.9453	340	65.948	99.9593
1710	122.933	99.9452	341	65.9479	99.9592
1715	122.912	99.9283	342	65.9479	99.9591
1720	122.932	99.945	343	65.9478	99.9589
1725	122.932	99.9449	344	65.9477	99.9588
1730	122.911	99.9279	345	65.9476	99.9587
1735	122.932	99.9446	346	65.9475	99.9586
1740	122.932	99.9446	347	65.9475	99.9585
1745	122.911	99.9276	348	65.9474	99.9583
1750	122.931	99.9443	349	65.9473	99.9582
1755	122.911	99.9274	350	65.9472	99.9581
1760	122.945	99.9553	351	65.9471	99.958
1765	122.931	99.944	352	65.9471	99.9579
1770	122.93	99.9433	353	65.947	99.9577
1775	122.931	99.9437	354	65.9469	99.9576
1780	122.931	99.9437	355	65.9468	99.9575
1785	122.944	99.9548	356	65.9467	99.9574
1790	122.91	99.9266	357	65.9467	99.9573
1795	122.93	99.9433	358	65.9466	99.9571
1800	122.909	99.9264	359	65.9465	99.957
1805	122.909	99.9263	360	65.9464	99.9569
1810	122.93	99.943	361	65.9463	99.9568
1815	122.909	99.926	362	65.9463	99.9567
1820	122.909	99.9259	363	65.9462	99.9565
1825	122.909	99.9258	364	65.9461	99.9564
1830	122.943	99.9538	365	65.946	99.9563
1835	122.929	99.9424	366	65.9459	99.9562
1840	122.929	99.9423	367	65.9459	99.9561
1845	122.929	99.9422	368	65.9458	99.9559
1850	122.929	99.9421	369	65.9457	99.9558
1855	122.908	99.9252	370	65.9456	99.9557
1860	122.928	99.9419	371	65.9456	99.9556
1865	122.909	99.9257	372	65.9455	99.9555
1870	122.907	99.9248	373	65.9454	99.9553
1875	122.928	99.9414	374	65.9453	99.9552
1880	122.907	99.9246	375	65.9452	99.9551
1885	122.928	99.9413	376	65.9452	99.955
1890	122.907	99.9244	377	65.9451	99.9549
1895	122.941	99.9523	378	65.945	99.9547
1900	122.941	99.9522	379	65.9449	99.9546
1905	122.927	99.9409	380	65.9449	99.9545
1910	122.927	99.9408	381	65.9448	99.9544
1915	122.927	99.9407	382	65.9447	99.9543
1920	122.927	99.9405	383	65.9446	99.9541
1925	122.906	99.9236	384	65.9445	99.954
1930	122.927	99.9403	385	65.9445	99.9539
1935	122.926	99.9402	386	65.9444	99.9538
1940	122.905	99.9231	387	65.9443	99.9537
1945	122.905	99.9232	388	65.9442	99.9535
1950	122.926	99.9399	389	65.9441	99.9534
1955	122.926	99.9398	390	65.9441	99.9533
1960	122.926	99.9397	391	65.944	99.9532
1965	122.939	99.9508	392	65.9439	99.9531
1970	122.939	99.9506	393	65.9438	99.9529
1975	122.939	99.9504	394	65.9437	99.9528
1980	122.939	99.9504	395	65.9437	99.9527
1985	122.925	99.9391	396	65.9436	99.9526
1990	122.925	99.939	397	65.9435	99.9525
1995	122.939	99.9501	398	65.9434	99.9523
2000	122.904	99.9218	399	65.9433	99.9522
2005	122.925	99.9386	400	65.9433	99.9521
2010	122.924	99.9385	401	65.9432	99.952
2015	122.938	99.9497	402	65.9431	99.9519
2020	122.924	99.9383	403	65.943	99.9517
2025	122.924	99.9382	404	65.9429	99.9516
2030	122.924	99.9381	405	65.9429	99.9515
2035	122.903	99.9211	406	65.9428	99.9514
2040	122.937	99.9491	407	65.9427	99.9513
2045	122.923	99.9378	408	65.9426	99.9511
2050	122.923	99.9376	409	65.9425	99.951
2055	122.937	99.9488	410	65.9425	99.9509
2060	122.937	99.9487	411	65.9424	99.9508
2065	122.937	99.9485	412	65.9423	99.9507
2070	122.923	99.9372	413	65.9422	99.9505
2075	122.923	99.9371	414	65.9421	99.9504
2080	122.936	99.9482	415	65.9421	99.9503
2085	122.903	99.9209	416	65.942	99.9502
2090	122.922	99.9368	417	65.9419	99.9501
2095	122.922	99.9367	418	65.9418	99.9499
2100	122.936	99.9477	419	65.9418	99.9498
2105	122.923	99.9373	420	65.9417	99.9497
2110	122.915	99.9307	421	65.9416	99.9496
2115	122.923	99.937	422	65.9415	99.9495
2120	122.921	99.9361	423	65.9414	99.9493
2125	122.935	99.9472	424	65.9414	99.9492
2130	122.921	99.9359	425	65.9413	99.9491
2135	122.921	99.9358	426	65.9412	99.949
2140	122.935	99.9469	427	65.9411	99.9489
2145	122.9	99.9187	428	65.941	99.9487
2150	122.921	99.9354	429	65.941	99.9486
2155	122.92	99.9353	430	65.9409	99.9485
2160	122.92	99.9352	431	65.9408	99.9484
2165	122.934	99.9463	432	65.9407	99.9483
2170	122.934	99.9463	433	65.9407	99.9481
2175	122.934	99.9461	434	65.9406	99.948
2180	122.934	99.9459	435	65.9405	99.9479
2185	122.92	99.9346	436	65.9404	99.9478
2190	122.919	99.9346	437	65.9403	99.9477
2195	122.933	99.9456	438	65.9403	99.9475
2200	122.919	99.9343	439	65.9402	99.9474
2205	122.919	99.9342	440	65.9401	99.9473
2210	122.919	99.9341	441	65.94	99.9472
2215	122.912	99.9284	442	65.9399	99.9471
2220	122.898	99.917	443	65.9399	99.9469
2225	122.919	99.9338	444	65.9398	99.9468
2230	122.918	99.9336	445	65.9397	99.9467
2235	122.918	99.9335	446	65.9396	99.9466
2240	122.918	99.9334	447	65.9395	99.9465
2245	122.932	99.9445	448	65.9395	99.9463
2250	122.932	99.9444	449	65.9394	99.9462
2255	122.918	99.9331	450	65.9393	99.9461
2260	122.918	99.933	451	65.9392	99.946
2265	122.897	99.916	452	65.9391	99.9459
2270	122.931	99.944	453	65.9391	99.9457
2275	122.917	99.9326	454	65.939	99.9456
2280	122.896	99.9157	455	65.9389	99.9455
2285	122.917	99.9324	456	65.9388	99.9454
2290	122.917	99.9323	457	65.9387	99.9453
2295	122.917	99.9322	458	65.9387	99.9451
2300	122.93	99.9433	459	65.9386	99.945
2305	122.896	99.9151	460	65.9385	99.9449
2310	122.895	99.915	461	65.9384	99.9448
2315	122.895	99.9149	462	65.9383	99.9447
2320	122.916	99.9317	463	65.9383	99.9445
2325	122.916	99.9315	464	65.9382	99.9444
2330	122.916	99.9314	465	65.9381	99.9443
2335	122.895	99.9145	466	65.938	99.9442
2340	122.895	99.9144	467	65.938	99.9441
2345	122.915	99.9311	468	65.9379	99.9439
2350	122.915	99.931	469	65.9378	99.9438
2355	122.915	99.9309	470	65.9377	99.9437
2360	122.915	99.9308	471	65.9376	99.9436
2365	122.894	99.9138	472	65.9376	99.9435
2370	122.915	99.9305	473	65.9375	99.9433
2375	122.914	99.9304	474	65.9374	99.9432
2380	122.928	99.9415	475	65.9373	99.9431
2385	122.914	99.9302	476	65.9372	99.943
2390	122.914	99.9301	477	65.9372	99.9429
2395	122.893	99.9132	478	65.9371	99.9427
2400	122.893	99.913	479	65.937	99.9426
2405	122.914	99.9298	480	65.9369	99.9425
2410	122.913	99.9296	481	65.9369	99.9424
2415	122.927	99.9408	482	65.9368	99.9423
2420	122.927	99.9407	483	65.9367	99.9421
2425	122.927	99.9405	484	65.9366	99.942
2430	122.927	99.9404	485	65.9365	99.9419
2435	122.927	99.9403	486	65.9364	99.9418
2440	122.913	99.929	487	65.9364	99.9417
2445	122.926	99.9401	488	65.9363	99.9415
2450	122.926	99.94	489	65.9362	99.9414
2455	122.912	99.9287	490	65.9361	99.9413
2460	122.912	99.9286	491	65.936	99.9412
2465	122.912	99.9284	492	65.936	99.9411
2470	122.891	99.9115	493	65.9359	99.9409
2475	122.912	99.9282	494	65.9358	99.9408
2480	122.891	99.9113	495	65.9357	99.9407
2485	122.911	99.928	496	65.9357	99.9406
2490	122.891	99.911	497	65.9356	99.9405
2495	122.925	99.939	498	65.9355	99.9403
2500	122.925	99.9389	499	65.9354	99.9402
2505	122.911	99.9276	500	65.9353	99.9401
2510	122.911	99.9274	501	65.9353	99.94
2515	122.924	99.9386	502	65.9352	99.9399
2520	122.924	99.9384	503	65.9351	99.9397
2525	122.91	99.9271	504	65.935	99.9396
2530	122.91	99.927	505	65.935	99.9395
2535	122.91	99.9269	506	65.9349	99.9394
2540	122.924	99.938	507	65.9348	99.9393
2545	122.91	99.9267	508	65.9347	99.9391
2550	122.91	99.9267	509	65.9346	99.939
2555	122.91	99.9265	510	65.9346	99.9389
2560	122.923	99.9375	511	65.9345	99.9388
2565	122.923	99.9374	512	65.9344	99.9387
2570	122.923	99.9373	513	65.9343	99.9385
2575	122.923	99.9372	514	65.9342	99.9384
2580	122.909	99.9259	515	65.9342	99.9383
2585	122.923	99.937	516	65.9341	99.9382
2590	122.922	99.9369	517	65.934	99.9381
2595	122.908	99.9256	518	65.9339	99.9379
2600	122.908	99.9254	519	65.9338	99.9378
2605	122.922	99.9365	520	65.9338	99.9377
2610	122.887	99.9083	521	65.9337	99.9376
2615	122.921	99.9362	522	65.9336	99.9375
2620	122.908	99.9249	523	65.9335	99.9373
2625	122.908	99.9249	524	65.9334	99.9372
2630	122.921	99.936	525	65.9334	99.9371
2635	122.887	99.9078	526	65.9333	99.937
2640	122.907	99.9245	527	65.9332	99.9369
2645	122.907	99.9244	528	65.9331	99.9367
2650	122.921	99.9355	529	65.933	99.9366
2655	122.907	99.9242	530	65.933	99.9365
2660	122.886	99.9073	531	65.9329	99.9364
2665	122.92	99.9352	532	65.9328	99.9363
2670	122.906	99.9239	533	65.9327	99.9361
2675	122.906	99.9236	534	65.9326	99.936
2680	122.906	99.9237	535	65.9326	99.9359
2685	122.92	99.9348	536	65.9325	99.9358
2690	122.92	99.9347	537	65.9324	99.9357
2695	122.906	99.9233	538	65.9323	99.9355
2700	122.906	99.9232	539	65.9322	99.9354
2705	122.905	99.9231	540	65.9322	99.9353
2710	122.919	99.9342	541	65.9321	99.9352
2715	122.905	99.9229	542	65.932	99.9351
2720	122.92	99.9348	543	65.9319	99.9349
2725	122.884	99.9058	544	65.9319	99.9348
2730	122.905	99.9226	545	65.9318	99.9347
2735	122.905	99.9224	546	65.9317	99.9346
2740	122.918	99.9335	547	65.9316	99.9345
2745	122.918	99.9334	548	65.9315	99.9343
2750	122.918	99.9333	549	65.9315	99.9342
2755	122.918	99.9332	550	65.9314	99.9341
2760	122.904	99.9219	551	65.9313	99.934
2765	122.918	99.933	552	65.9312	99.9339
2770	122.917	99.9329	553	65.9311	99.9337
2775	122.904	99.9216	554	65.9311	99.9336
2780	122.903	99.9214	555	65.931	99.9335
2785	122.883	99.9045	556	65.9309	99.9334
2790	122.903	99.9213	557	65.9308	99.9333
2795	122.903	99.9211	558	65.9308	99.9331
2800	122.903	99.921	559	65.9307	99.933
2805	122.882	99.9041	560	65.9306	99.9329
2810	122.903	99.9208	561	65.9305	99.9328
2815	122.902	99.9207	562	65.9304	99.9326
2820	122.902	99.9206	563	65.9304	99.9325
2825	122.881	99.9036	564	65.9303	99.9324
2830	122.902	99.9203	565	65.9302	99.9323
2835	122.881	99.9034	566	65.9301	99.9322
2840	122.902	99.9201	567	65.93	99.9321
2845	122.881	99.9031	568	65.93	99.9319
2850	122.915	99.9311	569	65.9299	99.9318
2855	122.915	99.931	570	65.9298	99.9317
2860	122.915	99.9309	571	65.9297	99.9316
2865	122.901	99.9196	572	65.9296	99.9314
2870	122.915	99.9307	573	65.9296	99.9313
2875	122.915	99.9305	574	65.9295	99.9312
2880	122.901	99.9192	575	65.9294	99.9311
2885	122.901	99.9191	576	65.9293	99.931
2890	122.88	99.9022	577	65.9292	99.9309
2895	122.9	99.9189	578	65.9292	99.9307
2900	122.9	99.9188	579	65.9291	99.9306
2905	122.9	99.9187	580	65.929	99.9305
2910	122.879	99.9018	581	65.9289	99.9304
2915	122.901	99.9192	582	65.9288	99.9303
2920	122.9	99.9183	583	65.9288	99.9301
2925	122.913	99.9294	584	65.9287	99.93
2930	122.899	99.9181	585	65.9286	99.9299
2935	122.899	99.918	586	65.9285	99.9298
2940	122.878	99.901	587	65.9284	99.9296
2945	122.899	99.9178	588	65.9284	99.9295
2950	122.878	99.9008	589	65.9283	99.9294
2955	122.912	99.9288	590	65.9282	99.9293
2960	122.912	99.9287	591	65.9281	99.9292
2965	122.898	99.9173	592	65.928	99.9291
2970	122.912	99.9284	593	65.928	99.9289
2975	122.912	99.9284	594	65.9279	99.9288
2980	122.912	99.9282	595	65.9278	99.9287
2985	122.898	99.9169	596	65.9277	99.9286
2990	122.898	99.9168	597	65.9277	99.9284
2995	122.898	99.9167	598	65.9276	99.9283
3000	122.911	99.9278	599	65.9275	99.9282
3005	122.911	99.9277	600	65.9274	99.9281
3010	122.911	99.9276	601	65.9273	99.928
3015	122.897	99.9162	602	65.9273	99.9279
3020	122.911	99.9273	603	65.9272	99.9277
3025	122.91	99.9272	604	65.9271	99.9276
3030	122.897	99.9159	605	65.927	99.9275
3035	122.896	99.9158	606	65.927	99.9274
3040	122.896	99.9157	607	65.9269	99.9273
3045	122.875	99.8988	608	65.9268	99.9271
3050	122.896	99.9154	609	65.9267	99.927
3055	122.896	99.9154	610	65.9266	99.9269
3060	122.91	99.9264	611	65.9266	99.9268
3065	122.909	99.9263	612	65.9265	99.9266
3070	122.909	99.9263	613	65.9264	99.9265
3075	122.909	99.9261	614	65.9263	99.9264
3080	122.895	99.9148	615	65.9262	99.9263
3085	122.909	99.9259	616	65.9262	99.9262
3090	122.909	99.9258	617	65.9261	99.9261
3095	122.909	99.9257	618	65.926	99.9259
3100	122.895	99.9143	619	65.9259	99.9258
3105	122.894	99.9142	620	65.9258	99.9257
3110	122.908	99.9253	621	65.9258	99.9256
3115	122.874	99.8972	622	65.9257	99.9254
3120	122.908	99.9251	623	65.9256	99.9253
3125	122.908	99.9249	624	65.9255	99.9252
3130	122.894	99.9135	625	65.9254	99.9251
3135	122.908	99.9248	626	65.9254	99.925
3140	122.907	99.9247	627	65.9253	99.9249
3145	122.893	99.9133	628	65.9252	99.9247
3150	122.893	99.9132	629	65.9251	99.9246
3155	122.893	99.9131	630	65.925	99.9245
3160	122.872	99.8962	631	65.925	99.9244
3165	122.893	99.9129	632	65.9249	99.9243
3170	122.907	99.924	633	65.9248	99.9241
3175	122.906	99.9239	634	65.9247	99.924
3180	122.906	99.9238	635	65.9246	99.9239
3185	122.892	99.9125	636	65.9246	99.9238
3190	122.894	99.9135	637	65.9245	99.9236
3195	122.906	99.9235	638	65.9244	99.9235
3200	122.906	99.9234	639	65.9243	99.9234
3205	122.892	99.912	640	65.9243	99.9233
3210	122.892	99.9119	641	65.9242	99.9232
3215	122.905	99.9229	642	65.9241	99.9231
3220	122.898	99.9173	643	65.924	99.9229
3225	122.905	99.9228	644	65.9239	99.9228
3230	122.857	99.8834	645	65.9239	99.9227
3235	122.891	99.9113	646	65.9238	99.9226
3240	122.905	99.9225	647	65.9237	99.9224
3245	122.879	99.9014	648	65.9236	99.9223
3250	122.863	99.8886	649	65.9235	99.9222
3255	122.877	99.8997	650	65.9235	99.9221
3260	122.885	99.9062	651	65.9234	99.922
3265	122.89	99.9106	652	65.9233	99.9219
3270	122.904	99.9218	653	65.9232	99.9217
3275	122.89	99.9104	654	65.9231	99.9216
3280	122.89	99.9103	655	65.9231	99.9215
3285	122.903	99.9215	656	65.923	99.9214
3290	122.903	99.9214	657	65.9229	99.9213
3295	122.889	99.91	658	65.9228	99.9211
3300	122.889	99.9099	659	65.9227	99.921
3305	122.889	99.9098	660	65.9227	99.9209
3310	122.889	99.9097	661	65.9226	99.9208
3315	122.889	99.9096	662	65.9225	99.9206
3320	122.9	99.9186	663	65.9224	99.9205
3325	122.895	99.915	664	65.9223	99.9204
3330	122.901	99.9197	665	65.9223	99.9203
3335	122.888	99.9091	666	65.9222	99.9202
3340	122.888	99.909	667	65.9221	99.9201
3345	122.902	99.9201	668	65.922	99.9199
3350	122.902	99.92	669	65.922	99.9198
3355	122.902	99.9199	670	65.9219	99.9197
3360	122.901	99.9199	671	65.9218	99.9196
3365	122.887	99.9084	672	65.9217	99.9194
3370	122.922	99.9364	673	65.9216	99.9193
3375	122.866	99.8914	674	65.9216	99.9192
3380	122.887	99.9081	675	65.9215	99.9191
3385	122.887	99.908	676	65.9214	99.919
3390	122.901	99.9191	677	65.9213	99.9189
3395	122.9	99.919	678	65.9212	99.9187
3400	122.9	99.9189	679	65.9212	99.9186
3405	122.9	99.9188	680	65.9211	99.9185
3410	122.921	99.9355	681	65.921	99.9184
3415	122.886	99.9073	682	65.9209	99.9183
3420	122.9	99.9185	683	65.9209	99.9181
3425	122.886	99.9071	684	65.9208	99.918
3430	122.899	99.9183	685	65.9207	99.9179
3435	122.885	99.9069	686	65.9206	99.9178
3440	122.885	99.9068	687	65.9205	99.9176
3445	122.885	99.9067	688	65.9205	99.9175
3450	122.899	99.9178	689	65.9204	99.9174
3455	122.885	99.9065	690	65.9203	99.9173
3460	122.885	99.9064	691	65.9202	99.9172
3465	122.885	99.9062	692	65.9201	99.9171
3470	122.898	99.9174	693	65.9201	99.9169
3475	122.884	99.906	694	65.92	99.9168
3480	122.884	99.9059	695	65.9199	99.9167
3485	122.884	99.9058	696	65.9198	99.9166
3490	122.898	99.9169	697	65.9197	99.9164
3495	122.898	99.9168	698	65.9197	99.9163
3500	122.898	99.9168	699	65.9196	99.9162
3505	122.884	99.9053	700	65.9195	99.9161
3510	122.897	99.9164	701	65.9194	99.916
3515	122.897	99.9163	702	65.9193	99.9159
3520	122.897	99.9163	703	65.9193	99.9157
3525	122.883	99.9049	704	65.9192	99.9156
3530	122.883	99.9048	705	65.9191	99.9155
3535	122.883	99.9047	706	65.919	99.9154
3540	122.896	99.9158	707	65.9189	99.9153
3545	122.896	99.9157	708	65.9189	99.9151
3550	122.882	99.9043	709	65.9188	99.915
3555	122.896	99.9155	710	65.9187	99.9149
3560	122.896	99.9153	711	65.9186	99.9148
3565	122.882	99.904	712	65.9185	99.9146
3570	122.882	99.9039	713	65.9185	99.9145
3575	122.895	99.915	714	65.9184	99.9144
3580	122.882	99.9037	715	65.9183	99.9143
3585	122.881	99.9034	716	65.9182	99.9142
3590	122.895	99.9147	717	65.9181	99.9141
3595	122.895	99.9146	718	65.9181	99.9139
3600	122.895	99.9145	719	65.918	99.9138
3605	122.881	99.9031	720	65.9179	99.9137
3610	122.895	99.9142	721	65.9178	99.9136
3615	122.894	99.9141	722	65.9178	99.9134
3620	122.894	99.914	723	65.9177	99.9133
3625	122.88	99.9027	724	65.9176	99.9132
3630	122.88	99.9026	725	65.9175	99.9131
3635	122.895	99.9145	726	65.9174	99.913
3640	122.88	99.9023	727	65.9174	99.9129
3645	122.88	99.9022	728	65.9173	99.9127
3650	122.893	99.9133	729	65.9172	99.9126
3655	122.879	99.902	730	65.9171	99.9125
3660	122.879	99.9019	731	65.9171	99.9124
3665	122.879	99.9018	732	65.917	99.9123
3670	122.893	99.9129	733	65.9169	99.9121
3675	122.879	99.9016	734	65.9168	99.912
3680	122.879	99.9015	735	65.9167	99.9119
3685	122.892	99.9126	736	65.9167	99.9118
3690	122.892	99.9125	737	65.9166	99.9116
3695	122.892	99.9124	738	65.9165	99.9115
3700	122.878	99.901	739	65.9164	99.9114
3705	122.913	99.929	740	65.9163	99.9113
3710	122.857	99.8839	741	65.9163	99.9112
3715	122.892	99.9119	742	65.9162	99.9111
3720	122.857	99.8837	743	65.9161	99.9109
3725	122.857	99.8836	744	65.916	99.9108
3730	122.877	99.9004	745	65.9159	99.9107
3735	122.891	99.9115	746	65.9159	99.9106
3740	122.891	99.9114	747	65.9158	99.9104
3745	122.891	99.9113	748	65.9157	99.9103
3750	122.891	99.9111	749	65.9156	99.9102
3755	122.891	99.911	750	65.9155	99.9101
3760	122.911	99.9278	751	65.9155	99.91
3765	122.89	99.9108	752	65.9154	99.9099
3770	122.876	99.8995	753	65.9153	99.9097
3775	122.89	99.9106	754	65.9152	99.9096
3780	122.876	99.8992	755	65.9151	99.9095
3785	122.876	99.8991	756	65.9151	99.9094
3790	122.876	99.899	757	65.915	99.9093
3795	122.889	99.91	758	65.9149	99.9091
3800	122.876	99.8988	759	65.9148	99.909
3805	122.875	99.8987	760	65.9147	99.9089
3810	122.875	99.8986	761	65.9147	99.9088
3815	122.854	99.8816	762	65.9146	99.9086
3820	122.875	99.8983	763	65.9145	99.9085
3825	122.889	99.9095	764	65.9144	99.9084
3830	122.888	99.9094	765	65.9143	99.9083
3835	122.888	99.9092	766	65.9143	99.9082
3840	122.888	99.9091	767	65.9142	99.908
3845	122.909	99.9258	768	65.9141	99.9079
3850	122.867	99.8921	769	65.914	99.9078
3855	122.902	99.92	770	65.914	99.9077
3860	122.867	99.8919	771	65.9139	99.9076
3865	122.756	99.8019	772	65.9138	99.9074
3870	122.881	99.9029	773	65.9137	99.9073
3875	122.86	99.8859	774	65.9136	99.9072
3880	122.853	99.8802	775	65.9136	99.9071
3885	122.873	99.8969	776	65.9135	99.907
3890	122.876	99.8988	777	65.9134	99.9068
3895	122.852	99.8798	778	65.9133	99.9067
3900	122.852	99.8798	779	65.9132	99.9066
3905	122.873	99.8965	780	65.9132	99.9065
3910	122.873	99.8963	781	65.9131	99.9064
3915	122.852	99.8794	782	65.913	99.9062
3920	122.872	99.8962	783	65.9129	99.9061
3925	122.872	99.8961	784	65.9129	99.906
3930	122.851	99.8791	785	65.9128	99.9059
3935	122.872	99.8958	786	65.9127	99.9058
3940	122.851	99.8789	787	65.9126	99.9056
3945	122.872	99.8956	788	65.9125	99.9055
3950	122.871	99.8955	789	65.9125	99.9054
3955	122.851	99.8785	790	65.9124	99.9053
3960	122.885	99.9065	791	65.9123	99.9052
3965	122.85	99.8783	792	65.9122	99.905
3970	122.871	99.895	793	65.9121	99.9049
3975	122.871	99.8949	794	65.9121	99.9048
3980	122.85	99.8779	795	65.912	99.9047
3985	122.87	99.8947	796	65.9119	99.9046
3990	122.85	99.8777	797	65.9118	99.9044
3995	122.884	99.9057	798	65.9117	99.9043
4000	122.849	99.8775	799	65.9117	99.9042
4005	122.87	99.8942	800	65.9116	99.9041
4010	122.87	99.8941	801	65.9115	99.904
4015	122.87	99.894	802	65.9114	99.9038
4020	122.849	99.877	803	65.9113	99.9037
4025	122.869	99.8938	804	65.9113	99.9036
4030	122.848	99.8768	805	65.9112	99.9035
4035	122.883	99.9048	806	65.9111	99.9034
4040	122.848	99.8768	807	65.911	99.9032
4045	122.848	99.8765	808	65.9109	99.9031
4050	122.869	99.8933	809	65.9109	99.903
4055	122.882	99.9043	810	65.9108	99.9029
4060	122.868	99.893	811	65.9107	99.9028
4065	122.868	99.8929	812	65.9106	99.9026
4070	122.882	99.904	813	65.9106	99.9025
4075	122.868	99.8927	814	65.9105	99.9024
4080	122.882	99.9038	815	65.9104	99.9023
4085	122.882	99.9037	816	65.9103	99.9022
4090	122.881	99.9036	817	65.9102	99.902
4095	122.847	99.8754	818	65.9102	99.9019
4100	122.881	99.9034	819	65.9101	99.9018
4105	122.881	99.9032	820	65.91	99.9017
4110	122.867	99.8919	821	65.9099	99.9016
4115	122.881	99.903	822	65.9098	99.9014
4120	122.867	99.8917	823	65.9098	99.9013
4125	122.88	99.9028	824	65.9097	99.9012
4130	122.867	99.8915	825	65.9096	99.9011
4135	122.866	99.8914	826	65.9095	99.901
4140	122.88	99.9025	827	65.9094	99.9008
4145	122.866	99.8911	828	65.9094	99.9007
4150	122.866	99.891	829	65.9093	99.9006
4155	122.845	99.8741	830	65.9092	99.9005
4160	122.866	99.8908	831	65.9091	99.9004
4165	122.879	99.9019	832	65.909	99.9002
4170	122.866	99.8907	833	65.909	99.9001
4175	122.865	99.8905	834	65.9089	99.9
4180	122.865	99.8904	835	65.9088	99.8999
4185	122.865	99.8902	836	65.9087	99.8998
4190	122.879	99.9014	837	65.9086	99.8996
4195	122.865	99.89	838	65.9086	99.8995
4200	122.865	99.8899	839	65.9085	99.8994
4205	122.878	99.901	840	65.9084	99.8993
4210	122.864	99.8897	841	65.9083	99.8992
4215	122.864	99.8896	842	65.9082	99.899
4220	122.864	99.8894	843	65.9082	99.8989
4225	122.878	99.9006	844	65.9081	99.8988
4230	122.864	99.8892	845	65.908	99.8987
4235	122.877	99.9004	846	65.9079	99.8986
4240	122.863	99.889	847	65.9079	99.8984
4245	122.863	99.8889	848	65.9078	99.8983
4250	122.863	99.8887	849	65.9077	99.8982
4255	122.863	99.8887	850	65.9076	99.8981
4260	122.877	99.8998	851	65.9075	99.898
4265	122.863	99.8885	852	65.9075	99.8978
4270	122.876	99.8996	853	65.9074	99.8977
4275	122.863	99.8882	854	65.9073	99.8976
4280	122.862	99.8881	855	65.9072	99.8975
4285	122.862	99.888	856	65.9072	99.8974
4290	122.862	99.8879	857	65.9071	99.8972
4295	122.876	99.899	858	65.907	99.8971
4300	122.876	99.8989	859	65.9069	99.897
4305	122.862	99.8876	860	65.9068	99.8969
4310	122.875	99.8987	861	65.9068	99.8968
4315	122.861	99.8874	862	65.9067	99.8966
4320	122.861	99.8872	863	65.9066	99.8965
4325	122.875	99.8983	864	65.9065	99.8964
4330	122.861	99.887	865	65.9064	99.8963
4335	122.875	99.8981	866	65.9064	99.8962
4340	122.861	99.8867	867	65.9063	99.896
4345	122.874	99.8979	868	65.9062	99.8959
4350	122.861	99.8866	869	65.9061	99.8958
4355	122.86	99.8865	870	65.906	99.8957
4360	122.874	99.8976	871	65.906	99.8956
4365	122.86	99.8862	872	65.9059	99.8954
4370	122.874	99.8974	873	65.9058	99.8953
4375	122.86	99.886	874	65.9057	99.8952
4380	122.86	99.8859	875	65.9056	99.8951
4385	122.873	99.897	876	65.9056	99.895
4390	122.859	99.8857	877	65.9055	99.8948
4395	122.859	99.8856	878	65.9054	99.8947
4400	122.871	99.8952	879	65.9053	99.8946
4405	122.859	99.8854	880	65.9052	99.8945
4410	122.859	99.8852	881	65.9052	99.8944
4415	122.873	99.8964	882	65.9051	99.8942
4420	122.859	99.885	883	65.905	99.8941
4425	122.872	99.8961	884	65.9049	99.894
4430	122.872	99.896	885	65.9048	99.8939
4435	122.872	99.8959	886	65.9048	99.8938
4440	122.858	99.8846	887	65.9047	99.8936
4445	122.872	99.8957	888	65.9046	99.8935
4450	122.858	99.8844	889	65.9045	99.8934
4455	122.871	99.8955	890	65.9044	99.8933
4460	122.871	99.8954	891	65.9044	99.8932
4465	122.857	99.8841	892	65.9043	99.893
4470	122.871	99.8952	893	65.9042	99.8929
4475	122.857	99.8838	894	65.9041	99.8928
4480	122.871	99.8949	895	65.9041	99.8927
4485	122.871	99.8948	896	65.904	99.8926
4490	122.857	99.8835	897	65.9039	99.8924
4495	122.87	99.8946	898	65.9038	99.8923
4500	122.856	99.8833	899	65.9037	99.8922
4505	122.87	99.8944	900	65.9037	99.8921
4510	122.87	99.8942	901	65.9036	99.892
4515	122.856	99.883	902	65.9035	99.8918
4520	122.87	99.894	903	65.9034	99.8917
4525	122.856	99.8827	904	65.9033	99.8916
4530	122.869	99.8938	905	65.9033	99.8915
4535	122.855	99.8825	906	65.9032	99.8914
4540	122.868	99.8928	907	65.9031	99.8912
4545	122.855	99.8823	908	65.903	99.8911
4550	122.869	99.8934	909	65.903	99.891
4555	122.869	99.8932	910	65.9029	99.8909
4560	122.854	99.8811	911	65.9028	99.8908
4565	122.868	99.893	912	65.9027	99.8906
4570	122.855	99.8817	913	65.9026	99.8905
4575	122.854	99.8816	914	65.9026	99.8904
4580	122.868	99.8927	915	65.9025	99.8903
4585	122.868	99.8927	916	65.9024	99.8902
4590	122.854	99.8813	917	65.9023	99.89
4595	122.868	99.8924	918	65.9022	99.8899
4600	122.854	99.8812	919	65.9022	99.8898
4605	122.867	99.8921	920	65.9021	99.8897
4610	122.867	99.892	921	65.902	99.8896
4615	122.867	99.8919	922	65.9019	99.8894
4620	122.853	99.8806	923	65.9018	99.8893
4625	122.867	99.8917	924	65.9018	99.8892
4630	122.853	99.8803	925	65.9017	99.8891
4635	122.867	99.8915	926	65.9016	99.889
4640	122.866	99.8914	927	65.9015	99.8888
4645	122.852	99.88	928	65.9014	99.8887
4650	122.866	99.8911	929	65.9014	99.8886
4655	122.852	99.8798	930	65.9013	99.8885
4660	122.866	99.8909	931	65.9012	99.8884
4665	122.866	99.8908	932	65.9011	99.8882
4670	122.852	99.8795	933	65.901	99.8881
4675	122.886	99.9074	934	65.901	99.888
4680	122.865	99.8905	935	65.9009	99.8879
4685	122.865	99.8904	936	65.9008	99.8878
4690	122.83	99.8622	937	65.9007	99.8876
4695	122.865	99.8901	938	65.9006	99.8875
4700	122.865	99.89	939	65.9006	99.8874
4705	122.851	99.8787	940	65.9005	99.8873
4710	122.864	99.8898	941	65.9004	99.8872
4715	122.864	99.8897	942	65.9003	99.887
4720	122.85	99.8784	943	65.9003	99.8869
4725	122.85	99.8783	944	65.9002	99.8868
4730	122.85	99.8782	945	65.9001	99.8867
4735	122.85	99.878	946	65.9	99.8866
4740	122.85	99.8779	947	65.8999	99.8864
4745	122.85	99.8778	948	65.8999	99.8863
4750	122.863	99.8889	949	65.8998	99.8862
4755	122.849	99.8776	950	65.8997	99.8861
4760	122.863	99.8887	951	65.8996	99.886
4765	122.828	99.8605	952	65.8995	99.8858
4770	122.863	99.8885	953	65.8995	99.8857
4775	122.863	99.8884	954	65.8994	99.8856
4780	122.828	99.8602	955	65.8993	99.8855
4785	122.849	99.8769	956	65.8992	99.8854
4790	122.862	99.8881	957	65.8992	99.8852
4795	122.862	99.8879	958	65.8991	99.8851
4800	122.848	99.8766	959	65.899	99.885
4805	122.883	99.9045	960	65.8989	99.8849
4810	122.862	99.8875	961	65.8988	99.8848
4815	122.862	99.8875	962	65.8988	99.8846
4820	122.848	99.8761	963	65.8987	99.8845
4825	122.848	99.876	964	65.8986	99.8844
4830	122.847	99.8759	965	65.8985	99.8843
4835	122.861	99.8869	966	65.8984	99.8842
4840	122.861	99.8869	967	65.8983	99.884
4845	122.847	99.8756	968	65.8983	99.8839
4850	122.861	99.8867	969	65.8982	99.8838
4855	122.847	99.8752	970	65.8981	99.8837
4860	122.86	99.8865	971	65.898	99.8836
4865	122.86	99.8864	972	65.898	99.8834
4870	122.846	99.8751	973	65.8979	99.8833
4875	122.86	99.8862	974	65.8978	99.8832
4880	122.848	99.8764	975	65.8977	99.8831
4885	122.86	99.8859	976	65.8976	99.883
4890	122.86	99.8858	977	65.8976	99.8828
4895	122.846	99.8745	978	65.8975	99.8827
4900	122.859	99.8856	979	65.8974	99.8826
4905	122.845	99.8743	980	65.8973	99.8825
4910	122.845	99.8742	981	65.8972	99.8824
4915	122.859	99.8853	982	65.8972	99.8822
4920	122.845	99.8739	983	65.8971	99.8821
4925	122.859	99.885	984	65.897	99.882
4930	122.858	99.8849	985	65.8969	99.8819
4935	122.845	99.8736	986	65.8969	99.8817
4940	122.858	99.8847	987	65.8968	99.8816
4945	122.844	99.8734	988	65.8967	99.8815
4950	122.858	99.8845	989	65.8966	99.8814
4955	122.858	99.8844	990	65.8965	99.8813
4960	122.844	99.8731	991	65.8965	99.8812
4965	122.859	99.885	992	65.8964	99.881
4970	122.844	99.8728	993	65.8963	99.8809
4975	122.857	99.8839	994	65.8962	99.8808
4980	122.857	99.8838	995	65.8961	99.8807
4985	122.843	99.8725	996	65.8961	99.8805
4990	122.857	99.8836	997	65.896	99.8804
4995	122.843	99.8723	998	65.8959	99.8803
5000	122.857	99.8834	999	65.8958	99.8802
5005	122.856	99.8833	1000	65.8957	99.8801
5010	122.856	99.8831	1001	65.8957	99.8799
5015	122.856	99.883	1002	65.8956	99.8798
5020	122.856	99.8829	1003	65.8955	99.8797
5025	122.877	99.8997	1004	65.8954	99.8796
5030	122.856	99.8827	1005	65.8953	99.8795
5035	122.849	99.877	1006	65.8953	99.8794
5040	122.849	99.8769	1007	65.8952	99.8792
5045	122.848	99.8768	1008	65.8951	99.8791
5050	122.841	99.8711	1009	65.895	99.879
5055	122.841	99.8709	1010	65.8949	99.8789
5060	122.841	99.8706	1011	65.8949	99.8787
5065	122.841	99.8707	1012	65.8948	99.8786
5070	122.841	99.8706	1013	65.8947	99.8785
5075	122.855	99.8817	1014	65.8946	99.8784
5080	122.854	99.8816	1015	65.8945	99.8783
5085	122.84	99.8703	1016	65.8945	99.8782
5090	122.854	99.8812	1017	65.8944	99.878
5095	122.84	99.8701	1018	65.8943	99.8779
5100	122.854	99.8812	1019	65.8942	99.8778
5105	122.854	99.8811	1020	65.8942	99.8777
5110	122.888	99.909	1021	65.8941	99.8775
5115	122.819	99.8528	1022	65.894	99.8774
5120	122.839	99.8695	1023	65.8939	99.8773
5125	122.853	99.8806	1024	65.8938	99.8772
5130	122.853	99.8805	1025	65.8938	99.8771
5135	122.853	99.8804	1026	65.8937	99.8769
5140	122.839	99.8691	1027	65.8936	99.8768
5145	122.853	99.8802	1028	65.8935	99.8767
5150	122.839	99.8688	1029	65.8934	99.8766
5155	122.853	99.8808	1030	65.8934	99.8765
5160	122.852	99.8798	1031	65.8933	99.8764
5165	122.852	99.8797	1032	65.8932	99.8762
5170	122.852	99.8796	1033	65.8931	99.8761
5175	122.838	99.8683	1034	65.8931	99.876
5180	122.852	99.8794	1035	65.893	99.8759
5185	122.838	99.868	1036	65.8929	99.8757
5190	122.838	99.8679	1037	65.8928	99.8756
5195	122.851	99.8791	1038	65.8927	99.8755
5200	122.837	99.8677	1039	65.8927	99.8754
5205	122.851	99.8788	1040	65.8926	99.8753
5210	122.837	99.8675	1041	65.8925	99.8752
5215	122.851	99.8786	1042	65.8924	99.875
5220	122.837	99.8673	1043	65.8923	99.8749
5225	122.85	99.8784	1044	65.8923	99.8748
5230	122.836	99.867	1045	65.8922	99.8747
5235	122.85	99.8782	1046	65.8921	99.8745
5240	122.85	99.8781	1047	65.892	99.8744
5245	122.836	99.8667	1048	65.8919	99.8743
5250	122.85	99.8778	1049	65.8919	99.8742
5255	122.85	99.8777	1050	65.8918	99.8741
5260	122.87	99.8945	1051	65.8917	99.8739
5265	122.849	99.8775	1052	65.8916	99.8738
5270	122.849	99.8774	1053	65.8915	99.8737
5275	122.849	99.8773	1054	65.8915	99.8736
5280	122.835	99.8659	1055	65.8914	99.8735
5285	122.835	99.8658	1056	65.8913	99.8734
5290	122.849	99.8769	1057	65.8912	99.8732
5295	122.835	99.8656	1058	65.8911	99.8731
5300	122.848	99.8767	1059	65.8911	99.873
5305	122.834	99.8654	1060	65.891	99.8729
5310	122.848	99.8765	1061	65.8909	99.8727
5315	122.834	99.8652	1062	65.8908	99.8726
5320	122.848	99.8763	1063	65.8907	99.8725
5325	122.848	99.8762	1064	65.8907	99.8724
5330	122.834	99.8651	1065	65.8906	99.8723
5335	122.847	99.8759	1066	65.8905	99.8722
5340	122.833	99.8646	1067	65.8904	99.872
5345	122.847	99.8757	1068	65.8904	99.8719
5350	122.847	99.8756	1069	65.8903	99.8718
5355	122.833	99.8643	1070	65.8902	99.8717
5360	122.847	99.8753	1071	65.8901	99.8715
5365	122.847	99.8753	1072	65.89	99.8714
5370	122.846	99.8752	1073	65.89	99.8713
5375	122.846	99.8751	1074	65.8899	99.8712
5380	122.846	99.8749	1075	65.8898	99.8711
5385	122.832	99.8635	1076	65.8897	99.8709
5390	122.846	99.8747	1077	65.8896	99.8708
5395	122.832	99.8634	1078	65.8896	99.8707
5400	122.846	99.8745	1079	65.8895	99.8706
5405	122.845	99.8744	1080	65.8894	99.8705
5410	122.832	99.8631	1081	65.8893	99.8704
5415	122.845	99.8742	1082	65.8893	99.8702
5420	122.831	99.8628	1083	65.8892	99.8701
5425	122.845	99.874	1084	65.8891	99.87
5430	122.845	99.8739	1085	65.889	99.8699
5435	122.845	99.8737	1086	65.8889	99.8697
5440	122.831	99.8624	1087	65.8889	99.8696
5445	122.844	99.8735	1088	65.8888	99.8695
5450	122.83	99.8622	1089	65.8887	99.8694
5455	122.845	99.8741	1090	65.8886	99.8693
5460	122.844	99.8732	1091	65.8885	99.8692
5465	122.83	99.8618	1092	65.8885	99.869
5470	122.844	99.873	1093	65.8884	99.8689
5475	122.83	99.8616	1094	65.8883	99.8688
5480	122.843	99.8727	1095	65.8882	99.8687
5485	122.843	99.8726	1096	65.8881	99.8685
5490	122.843	99.8725	1097	65.8881	99.8684
5495	122.829	99.8612	1098	65.888	99.8683
5500	122.843	99.8723	1099	65.8879	99.8682
5505	122.843	99.8722	1100	65.8878	99.8681
5510	122.863	99.8889	1101	65.8877	99.8679
5515	122.842	99.8719	1102	65.8877	99.8678
5520	122.842	99.8718	1103	65.8876	99.8677
5525	122.842	99.8717	1104	65.8875	99.8676
5530	122.828	99.8604	1105	65.8874	99.8675
5535	122.842	99.8716	1106	65.8873	99.8674
5540	122.828	99.8602	1107	65.8873	99.8672
5545	122.842	99.8713	1108	65.8872	99.8671
5550	122.828	99.8601	1109	65.8871	99.867
5555	122.828	99.8598	1110	65.887	99.8669
5560	122.841	99.8709	1111	65.8869	99.8667
5565	122.827	99.8596	1112	65.8869	99.8666
5570	122.841	99.8707	1113	65.8868	99.8665
5575	122.841	99.8706	1114	65.8867	99.8664
5580	122.841	99.8705	1115	65.8866	99.8663
5585	122.827	99.8592	1116	65.8865	99.8662
5590	122.861	99.8871	1117	65.8865	99.866
5595	122.84	99.8702	1118	65.8864	99.8659
5600	122.84	99.87	1119	65.8863	99.8658
5605	122.826	99.8587	1120	65.8862	99.8657
5610	122.84	99.8697	1121	65.8862	99.8655
5615	122.826	99.8585	1122	65.8861	99.8654
5620	122.84	99.8696	1123	65.886	99.8653
5625	122.826	99.8585	1124	65.8859	99.8652
5630	122.839	99.8694	1125	65.8858	99.8651
5635	122.825	99.8581	1126	65.8858	99.8649
5640	122.839	99.8692	1127	65.8857	99.8648
5645	122.839	99.869	1128	65.8856	99.8647
5650	122.825	99.8577	1129	65.8855	99.8646
5655	122.839	99.8688	1130	65.8855	99.8645
5660	122.825	99.8575	1131	65.8854	99.8644
5665	122.838	99.8686	1132	65.8853	99.8642
5670	122.838	99.8685	1133	65.8852	99.8641
5675	122.838	99.8684	1134	65.8851	99.864
5680	122.824	99.8571	1135	65.8851	99.8639
5685	122.838	99.8682	1136	65.885	99.8637
5690	122.824	99.8568	1137	65.8849	99.8636
5695	122.838	99.8679	1138	65.8848	99.8635
5700	122.839	99.8688	1139	65.8847	99.8634
5705	122.824	99.8565	1140	65.8846	99.8633
5710	122.837	99.8676	1141	65.8846	99.8632
5715	122.824	99.8571	1142	65.8845	99.863
5720	122.837	99.8674	1143	65.8844	99.8629
5725	122.837	99.8675	1144	65.8843	99.8628
5730	122.837	99.8672	1145	65.8843	99.8627
5735	122.823	99.8558	1146	65.8842	99.8625
5740	122.836	99.867	1147	65.8841	99.8624
5745	122.836	99.8669	1148	65.884	99.8623
5750	122.836	99.8667	1149	65.8839	99.8622
5755	122.836	99.8666	1150	65.8839	99.8621
5760	122.836	99.8665	1151	65.8838	99.8619
5765	122.822	99.8552	1152	65.8837	99.8618
5770	122.856	99.8831	1153	65.8836	99.8617
5775	122.834	99.8654	1154	65.8835	99.8616
5780	122.835	99.8661	1155	65.8835	99.8615
5785	122.821	99.8547	1156	65.8834	99.8614
5790	122.835	99.8658	1157	65.8833	99.8612
5795	122.82	99.8537	1158	65.8832	99.8611
5800	122.835	99.8656	1159	65.8832	99.861
5805	122.821	99.8543	1160	65.8831	99.8609
5810	122.834	99.8654	1161	65.883	99.8607
5815	122.821	99.8541	1162	65.8829	99.8606
5820	122.834	99.8652	1163	65.8828	99.8605
5825	122.82	99.8538	1164	65.8828	99.8604
5830	122.834	99.8649	1165	65.8827	99.8603
5835	122.82	99.8536	1166	65.8826	99.8602
5840	122.834	99.8647	1167	65.8825	99.86
5845	122.833	99.8646	1168	65.8824	99.8599
5850	122.833	99.8645	1169	65.8824	99.8598
5855	122.819	99.8532	1170	65.8823	99.8597
5860	122.833	99.8644	1171	65.8822	99.8595
5865	122.833	99.8641	1172	65.8821	99.8594
5870	122.833	99.8641	1173	65.882	99.8593
5875	122.826	99.8583	1174	65.882	99.8592
5880	122.826	99.8582	1175	65.8819	99.8591
5885	122.819	99.8525	1176	65.8818	99.8589
5890	122.832	99.8636	1177	65.8817	99.8588
5895	122.832	99.8635	1178	65.8816	99.8587
5900	122.818	99.8522	1179	65.8816	99.8586
5905	122.832	99.8633	1180	65.8815	99.8585
5910	122.832	99.8632	1181	65.8814	99.8584
5915	122.818	99.8518	1182	65.8813	99.8582
5920	122.838	99.8686	1183	65.8812	99.8581
5925	122.817	99.8516	1184	65.8812	99.858
5930	122.831	99.8628	1185	65.8811	99.8579
5935	122.817	99.8514	1186	65.881	99.8577
5940	122.831	99.8623	1187	65.8809	99.8576
5945	122.831	99.8624	1188	65.8808	99.8575
5950	122.817	99.8511	1189	65.8808	99.8574
5955	122.83	99.8622	1190	65.8807	99.8573
5960	122.816	99.8507	1191	65.8806	99.8572
5965	122.83	99.8619	1192	65.8805	99.857
5970	122.851	99.8787	1193	65.8805	99.8569
5975	122.83	99.8617	1194	65.8804	99.8568
5980	122.83	99.8616	1195	65.8803	99.8567
5985	122.816	99.8503	1196	65.8802	99.8565
5990	122.83	99.8614	1197	65.8801	99.8564
5995	122.816	99.8501	1198	65.8801	99.8563
6000	122.829	99.8612	1199	65.88	99.8562
6005	122.829	99.8611	1200	65.8799	99.8561
6010	122.815	99.8497	1201	65.8798	99.856
6015	122.829	99.8608	1202	65.8797	99.8558
6020	122.829	99.8607	1203	65.8797	99.8557
6025	122.849	99.8775	1204	65.8796	99.8556
6030	122.828	99.8605	1205	65.8795	99.8555
6035	122.828	99.8604	1206	65.8794	99.8553
6040	122.828	99.8603	1207	65.8794	99.8552
6045	122.814	99.8489	1208	65.8793	99.8551
6050	122.828	99.8601	1209	65.8792	99.855
6055	122.814	99.8487	1210	65.8791	99.8549
6060	122.828	99.8598	1211	65.879	99.8547
6065	122.827	99.8598	1212	65.879	99.8546
6070	122.827	99.8596	1213	65.8789	99.8545
6075	122.793	99.8314	1214	65.8788	99.8544
6080	122.813	99.8482	1215	65.8787	99.8543
6085	122.827	99.8593	1216	65.8786	99.8541
6090	122.813	99.848	1217	65.8786	99.854
6095	122.827	99.8591	1218	65.8785	99.8539
6100	122.827	99.8589	1219	65.8784	99.8538
6105	122.813	99.8476	1220	65.8783	99.8537
6110	122.826	99.8587	1221	65.8782	99.8535
6115	122.812	99.8474	1222	65.8782	99.8534
6120	122.826	99.8585	1223	65.8781	99.8533
6125	122.826	99.8584	1224	65.878	99.8532
6130	122.812	99.8471	1225	65.8779	99.8531
6135	122.826	99.8582	1226	65.8778	99.8529
6140	122.812	99.8468	1227	65.8778	99.8528
6145	122.846	99.8748	1228	65.8777	99.8527
6150	122.825	99.8578	1229	65.8776	99.8526
6155	122.811	99.8465	1230	65.8775	99.8525
6160	122.825	99.8576	1231	65.8774	99.8523
6165	122.811	99.8463	1232	65.8774	99.8522
6170	122.825	99.8574	1233	65.8773	99.8521
6175	122.811	99.8461	1234	65.8772	99.852
6180	122.824	99.8572	1235	65.8771	99.8519
6185	122.824	99.8571	1236	65.877	99.8517
6190	122.81	99.8457	1237	65.877	99.8516
6195	122.824	99.8568	1238	65.8769	99.8515
6200	122.81	99.8455	1239	65.8768	99.8514
6205	122.824	99.8566	1240	65.8767	99.8513
6210	122.824	99.8565	1241	65.8766	99.8511
6215	122.81	99.8452	1242	65.8766	99.851
6220	122.823	99.8563	1243	65.8765	99.8509
6225	122.809	99.845	1244	65.8764	99.8508
6230	122.823	99.8561	1245	65.8763	99.8507
6235	122.823	99.8559	1246	65.8763	99.8505
6240	122.823	99.8558	1247	65.8762	99.8504
6245	122.823	99.8558	1248	65.8761	99.8503
6250	122.809	99.8444	1249	65.876	99.8502
6255	122.822	99.8555	1250	65.8759	99.8501
6260	122.822	99.8554	1251	65.8759	99.8499
6265	122.808	99.8441	1252	65.8758	99.8498
6270	122.822	99.8552	1253	65.8757	99.8497
6275	122.829	99.8606	1254	65.8756	99.8496
6280	122.801	99.8381	1255	65.8755	99.8495
6285	122.78	99.8212	1256	65.8755	99.8493
6290	122.808	99.8435	1257	65.8754	99.8492
6295	122.821	99.8546	1258	65.8753	99.8491
6300	122.807	99.8433	1259	65.8752	99.849
6305	122.821	99.8544	1260	65.8751	99.8488
6310	122.807	99.8431	1261	65.8751	99.8487
6315	122.821	99.8542	1262	65.875	99.8486
6320	122.807	99.8428	1263	65.8749	99.8485
6325	122.82	99.854	1264	65.8748	99.8484
6330	122.82	99.8538	1265	65.8748	99.8482
6335	122.82	99.8537	1266	65.8747	99.8481
6340	122.82	99.8536	1267	65.8746	99.848
6345	122.806	99.8423	1268	65.8745	99.8479
6350	122.82	99.8534	1269	65.8744	99.8478
6355	122.82	99.8533	1270	65.8744	99.8477
6360	122.806	99.842	1271	65.8743	99.8475
6365	122.826	99.8587	1272	65.8742	99.8474
6370	122.819	99.8529	1273	65.8741	99.8473
6375	122.805	99.8416	1274	65.874	99.8472
6380	122.84	99.8696	1275	65.8739	99.847
6385	122.798	99.8358	1276	65.8739	99.8469
6390	122.839	99.8694	1277	65.8738	99.8468
6395	122.818	99.8524	1278	65.8737	99.8467
6400	122.805	99.8411	1279	65.8736	99.8466
6405	122.818	99.8522	1280	65.8735	99.8464
6410	122.818	99.8521	1281	65.8735	99.8463
6415	122.776	99.8182	1282	65.8734	99.8462
6420	122.811	99.8462	1283	65.8733	99.8461
6425	122.804	99.8405	1284	65.8732	99.846
6430	122.818	99.8517	1285	65.8731	99.8458
6435	122.804	99.8404	1286	65.8731	99.8457
6440	122.803	99.8402	1287	65.873	99.8456
6445	122.817	99.8513	1288	65.8729	99.8455
6450	122.817	99.8512	1289	65.8728	99.8453
6455	122.803	99.8398	1290	65.8728	99.8452
6460	122.817	99.8509	1291	65.8727	99.8451
6465	122.817	99.8508	1292	65.8726	99.845
6470	122.803	99.8395	1293	65.8725	99.8449
6475	122.816	99.8506	1294	65.8724	99.8448
6480	122.802	99.8393	1295	65.8724	99.8446
6485	122.816	99.8504	1296	65.8723	99.8445
6490	122.816	99.8503	1297	65.8722	99.8444
6495	122.816	99.8502	1298	65.8721	99.8443
6500	122.816	99.85	1299	65.872	99.8441
6505	122.815	99.85	1300	65.872	99.844
6510	122.801	99.8386	1301	65.8719	99.8439
6515	122.801	99.8385	1302	65.8718	99.8438
6520	122.815	99.8496	1303	65.8717	99.8437
6525	122.801	99.8383	1304	65.8716	99.8435
6530	122.815	99.8494	1305	65.8716	99.8434
6535	122.815	99.8493	1306	65.8715	99.8433
6540	122.814	99.8492	1307	65.8714	99.8432
6545	122.814	99.8491	1308	65.8713	99.8431
6550	122.8	99.8377	1309	65.8712	99.8429
6555	122.815	99.8496	1310	65.8712	99.8428
6560	122.814	99.8487	1311	65.8711	99.8427
6565	122.8	99.8374	1312	65.871	99.8426
6570	122.814	99.8485	1313	65.8709	99.8425
6575	122.815	99.8492	1314	65.8708	99.8423
6580	122.8	99.8371	1315	65.8708	99.8422
6585	122.834	99.8651	1316	65.8707	99.8421
6590	122.813	99.8481	1317	65.8706	99.842
6595	122.799	99.8367	1318	65.8705	99.8419
6600	122.8	99.8374	1319	65.8705	99.8417
6605	122.813	99.8477	1320	65.8704	99.8416
6610	122.813	99.8476	1321	65.8703	99.8415
6615	122.799	99.8363	1322	65.8702	99.8414
6620	122.812	99.8474	1323	65.8701	99.8413
6625	122.798	99.8361	1324	65.8701	99.8411
6630	122.798	99.836	1325	65.87	99.841
6635	122.798	99.8358	1326	65.8699	99.8409
6640	122.798	99.8358	1327	65.8698	99.8408
6645	122.812	99.8469	1328	65.8697	99.8406
6650	122.798	99.8355	1329	65.8696	99.8405
6655	122.812	99.8474	1330	65.8696	99.8404
6660	122.811	99.8465	1331	65.8695	99.8403
6665	122.797	99.8352	1332	65.8694	99.8402
6670	122.811	99.8463	1333	65.8693	99.8401
6675	122.798	99.8358	1334	65.8692	99.8399
6680	122.797	99.8349	1335	65.8692	99.8398
6685	122.797	99.8347	1336	65.8691	99.8397
6690	122.797	99.8346	1337	65.869	99.8396
6695	122.81	99.8457	1338	65.8689	99.8394
6700	122.776	99.8175	1339	65.8688	99.8393
6705	122.81	99.8455	1340	65.8688	99.8392
6710	122.796	99.8342	1341	65.8687	99.8391
6715	122.81	99.8453	1342	65.8686	99.839
6720	122.83	99.862	1343	65.8685	99.8388
6725	122.809	99.8451	1344	65.8685	99.8387
6730	122.776	99.8177	1345	65.8684	99.8386
6735	122.795	99.8337	1346	65.8683	99.8385
6740	122.809	99.8447	1347	65.8682	99.8384
6745	122.795	99.8334	1348	65.8681	99.8382
6750	122.81	99.8453	1349	65.8681	99.8381
6755	122.809	99.8444	1350	65.868	99.838
6760	122.795	99.8331	1351	65.8679	99.8379
6765	122.829	99.861	1352	65.8678	99.8377
6770	122.808	99.8441	1353	65.8677	99.8376
6775	122.794	99.8327	1354	65.8677	99.8375
6780	122.794	99.8326	1355	65.8676	99.8374
6785	122.808	99.8437	1356	65.8675	99.8373
6790	122.808	99.8436	1357	65.8674	99.8371
6795	122.808	99.8435	1358	65.8673	99.837
6800	122.787	99.8266	1359	65.8673	99.8369
6805	122.807	99.8433	1360	65.8672	99.8368
6810	122.793	99.832	1361	65.8671	99.8367
6815	122.807	99.8431	1362	65.867	99.8366
6820	122.807	99.843	1363	65.8669	99.8364
6825	122.808	99.8436	1364	65.8669	99.8363
6830	122.793	99.8315	1365	65.8668	99.8362
6835	122.806	99.8427	1366	65.8667	99.8361
6840	122.806	99.8425	1367	65.8666	99.8359
6845	122.807	99.8428	1368	65.8666	99.8358
6850	122.806	99.8423	1369	65.8665	99.8357
6855	122.806	99.8422	1370	65.8664	99.8356
6860	122.804	99.841	1371	65.8663	99.8355
6865	122.806	99.8419	1372	65.8662	99.8353
6870	122.792	99.8306	1373	65.8662	99.8352
6875	122.792	99.8305	1374	65.8661	99.8351
6880	122.964	99.9707	1375	65.866	99.835
6885	122.791	99.8303	1376	65.8659	99.8349
6890	122.805	99.8414	1377	65.8658	99.8347
6895	122.791	99.8301	1378	65.8658	99.8346
6900	122.805	99.8412	1379	65.8657	99.8345
6905	122.805	99.8411	1380	65.8656	99.8344
6910	122.804	99.8407	1381	65.8655	99.8342
6915	122.79	99.8296	1382	65.8654	99.8341
6920	122.79	99.8295	1383	65.8654	99.834
6925	122.79	99.8294	1384	65.8653	99.8339
6930	122.804	99.8406	1385	65.8652	99.8338
6935	122.804	99.8404	1386	65.8651	99.8337
6940	122.79	99.8291	1387	65.865	99.8335
6945	122.803	99.8402	1388	65.8649	99.8334
6950	122.79	99.8289	1389	65.8649	99.8333
6955	122.789	99.8287	1390	65.8648	99.8332
6960	122.789	99.8286	1391	65.8647	99.8331
6965	122.803	99.8397	1392	65.8646	99.8329
6970	122.789	99.8284	1393	65.8646	99.8328
6975	122.803	99.8395	1394	65.8645	99.8327
6980	122.789	99.8282	1395	65.8644	99.8326
6985	122.789	99.8281	1396	65.8643	99.8324
6990	122.802	99.8392	1397	65.8642	99.8323
6995	122.802	99.8391	1398	65.8642	99.8322
7000	122.801	99.838	1399	65.8641	99.8321
7005	122.802	99.8388	1400	65.864	99.832
7010	122.788	99.8275	1401	65.8639	99.8318
7015	122.788	99.8274	1402	65.8638	99.8317
7020	122.801	99.8385	1403	65.8638	99.8316
7025	122.801	99.8384	1404	65.8637	99.8315
7030	122.787	99.8271	1405	65.8636	99.8314
7035	122.801	99.8382	1406	65.8635	99.8312
7040	122.801	99.8381	1407	65.8634	99.8311
7045	122.787	99.8268	1408	65.8634	99.831
7050	122.801	99.8379	1409	65.8633	99.8309
7055	122.787	99.8267	1410	65.8632	99.8307
7060	122.787	99.8264	1411	65.8631	99.8306
7065	122.786	99.8263	1412	65.863	99.8305
7070	122.786	99.8262	1413	65.863	99.8304
7075	122.8	99.8373	1414	65.8629	99.8303
7080	122.786	99.826	1415	65.8628	99.8302
7085	122.8	99.8371	1416	65.8627	99.83
7090	122.786	99.8257	1417	65.8627	99.8299
7095	122.799	99.8369	1418	65.8626	99.8298
7100	122.785	99.8255	1419	65.8625	99.8297
7105	122.785	99.8254	1420	65.8624	99.8295
7110	122.799	99.8365	1421	65.8623	99.8294
7115	122.785	99.8252	1422	65.8623	99.8293
7120	122.799	99.8363	1423	65.8622	99.8292
7125	122.799	99.8362	1424	65.8621	99.8291
7130	122.798	99.8361	1425	65.862	99.829
7135	122.784	99.8247	1426	65.8619	99.8288
7140	122.798	99.8359	1427	65.8619	99.8287
7145	122.798	99.8357	1428	65.8618	99.8286
7150	122.798	99.8357	1429	65.8617	99.8285
7155	122.784	99.8243	1430	65.8616	99.8284
7160	122.798	99.8354	1431	65.8615	99.8282
7165	122.797	99.8353	1432	65.8615	99.8281
7170	122.783	99.824	1433	65.8614	99.828
7175	122.783	99.8239	1434	65.8613	99.8279
7180	122.797	99.835	1435	65.8612	99.8277
7185	122.783	99.8236	1436	65.8611	99.8276
7190	122.797	99.8347	1437	65.8611	99.8275
7195	122.797	99.8346	1438	65.861	99.8274
7200	122.783	99.8233	1439	65.8609	99.8273
7205	122.796	99.8344	1440	65.8608	99.8271
7210	122.796	99.8343	1441	65.8607	99.827
7215	122.782	99.823	1442	65.8607	99.8269
7220	122.796	99.834	1443	65.8606	99.8268
7225	122.782	99.8227	1444	65.8605	99.8267
7230	122.796	99.8338	1445	65.8604	99.8265
7235	122.782	99.8225	1446	65.8603	99.8264
7240	122.795	99.8336	1447	65.8603	99.8263
7245	122.781	99.8223	1448	65.8602	99.8262
7250	122.816	99.8503	1449	65.8601	99.8261
7255	122.795	99.8333	1450	65.86	99.8259
7260	122.781	99.822	1451	65.8599	99.8258
7265	122.795	99.8331	1452	65.8599	99.8257
7270	122.781	99.8217	1453	65.8598	99.8256
7275	122.794	99.8329	1454	65.8597	99.8255
7280	122.794	99.8328	1455	65.8596	99.8253
7285	122.78	99.8214	1456	65.8595	99.8252
7290	122.794	99.8325	1457	65.8595	99.8251
7295	122.794	99.8324	1458	65.8594	99.825
7300	122.78	99.8211	1459	65.8593	99.8248
7305	122.794	99.8322	1460	65.8592	99.8247
7310	122.78	99.8208	1461	65.8591	99.8246
7315	122.793	99.832	1462	65.8591	99.8245
7320	122.779	99.8206	1463	65.859	99.8244
7325	122.779	99.8205	1464	65.8589	99.8243
7330	122.793	99.8316	1465	65.8588	99.8241
7335	122.793	99.8315	1466	65.8588	99.824
7340	122.793	99.8314	1467	65.8587	99.8239
7345	122.779	99.8201	1468	65.8586	99.8238
7350	122.779	99.82	1469	65.8585	99.8236
7355	122.792	99.8311	1470	65.8584	99.8235
7360	122.792	99.831	1471	65.8584	99.8234
7365	122.778	99.8196	1472	65.8583	99.8233
7370	122.792	99.8307	1473	65.8582	99.8232
7375	122.792	99.8307	1474	65.8581	99.823
7380	122.778	99.8193	1475	65.858	99.8229
7385	122.791	99.8304	1476	65.858	99.8228
7390	122.777	99.8191	1477	65.8579	99.8227
7395	122.791	99.8302	1478	65.8578	99.8226
7400	122.791	99.8301	1479	65.8577	99.8224
7405	122.791	99.83	1480	65.8576	99.8223
7410	122.777	99.8187	1481	65.8576	99.8222
7415	122.791	99.8298	1482	65.8575	99.8221
7420	122.825	99.8577	1483	65.8574	99.822
7425	122.79	99.8295	1484	65.8573	99.8218
7430	122.81	99.8455	1485	65.8572	99.8217
7435	122.79	99.8293	1486	65.8572	99.8216
7440	122.79	99.8292	1487	65.8571	99.8215
7445	122.775	99.817	1488	65.857	99.8213
7450	122.79	99.829	1489	65.8569	99.8212
7455	122.79	99.8289	1490	65.8568	99.8211
7460	122.789	99.8287	1491	65.8568	99.821
7465	122.775	99.8174	1492	65.8567	99.8209
7470	122.775	99.8173	1493	65.8566	99.8208
7475	122.789	99.8284	1494	65.8565	99.8206
7480	122.789	99.8283	1495	65.8564	99.8205
7485	122.774	99.8162	1496	65.8564	99.8204
7490	122.809	99.8449	1497	65.8563	99.8203
7495	122.788	99.828	1498	65.8562	99.8201
7500	122.788	99.8278	1499	65.8561	99.82
7505	122.774	99.8165	1500	65.856	99.8199
7510	122.788	99.8277	1501	65.856	99.8198
7515	122.774	99.8163	1502	65.8559	99.8197
7520	122.788	99.8274	1503	65.8558	99.8195
7525	122.774	99.8161	1504	65.8557	99.8194
7530	122.787	99.8272	1505	65.8556	99.8193
7535	122.773	99.8158	1506	65.8556	99.8192
7540	122.787	99.827	1507	65.8555	99.8191
7545	122.787	99.8269	1508	65.8554	99.8189
7550	122.808	99.8437	1509	65.8553	99.8188
7555	122.787	99.8267	1510	65.8552	99.8187
7560	122.773	99.8153	1511	65.8552	99.8186
7565	122.787	99.8264	1512	65.8551	99.8184
7570	122.773	99.8151	1513	65.855	99.8183
7575	122.786	99.8262	1514	65.8549	99.8182
7580	122.786	99.8261	1515	65.8548	99.8181
7585	122.772	99.8148	1516	65.8548	99.818
7590	122.786	99.8258	1517	65.8547	99.8179
7595	122.772	99.8145	1518	65.8546	99.8177
7600	122.786	99.8256	1519	65.8545	99.8176
7605	122.772	99.8143	1520	65.8544	99.8175
7610	122.785	99.8254	1521	65.8544	99.8174
7615	122.771	99.8141	1522	65.8543	99.8173
7620	122.785	99.8252	1523	65.8542	99.8171
7625	122.771	99.8139	1524	65.8541	99.817
7630	122.785	99.825	1525	65.8541	99.8169
7635	122.785	99.8249	1526	65.854	99.8168
7640	122.784	99.8247	1527	65.8539	99.8166
7645	122.77	99.8132	1528	65.8538	99.8165
7650	122.784	99.8245	1529	65.8537	99.8164
7655	122.784	99.8244	1530	65.8537	99.8163
7660	122.749	99.7963	1531	65.8536	99.8162
7665	122.784	99.8242	1532	65.8535	99.816
7670	122.784	99.8241	1533	65.8534	99.8159
7675	122.784	99.824	1534	65.8533	99.8158
7680	122.77	99.8127	1535	65.8533	99.8157
7685	122.763	99.8069	1536	65.8532	99.8156
7690	122.783	99.8237	1537	65.8531	99.8154
7695	122.776	99.8179	1538	65.853	99.8153
7700	122.783	99.8234	1539	65.8529	99.8152
7705	122.769	99.8121	1540	65.8529	99.8151
7710	122.769	99.812	1541	65.8528	99.8149
7715	122.782	99.8231	1542	65.8527	99.8148
7720	122.782	99.823	1543	65.8526	99.8147
7725	122.782	99.8228	1544	65.8525	99.8146
7730	122.782	99.8228	1545	65.8525	99.8145
7735	122.803	99.8395	1546	65.8524	99.8144
7740	122.782	99.8225	1547	65.8523	99.8142
7745	122.768	99.8112	1548	65.8522	99.8141
7750	122.781	99.8223	1549	65.8521	99.814
7755	122.781	99.8222	1550	65.8521	99.8139
7760	122.767	99.8109	1551	65.852	99.8137
7765	122.781	99.822	1552	65.8519	99.8136
7770	122.781	99.8219	1553	65.8518	99.8135
7775	122.801	99.8386	1554	65.8517	99.8134
7780	122.781	99.8217	1555	65.8517	99.8133
7785	122.767	99.8103	1556	65.8516	99.8131
7790	122.78	99.8215	1557	65.8515	99.813
7795	122.766	99.8101	1558	65.8514	99.8129
7800	122.779	99.8202	1559	65.8513	99.8128
7805	122.814	99.8491	1560	65.8513	99.8127
7810	122.78	99.8211	1561	65.8512	99.8125
7815	122.766	99.8097	1562	65.8511	99.8124
7820	122.78	99.8208	1563	65.851	99.8123
7825	122.814	99.8487	1564	65.8509	99.8122
7830	122.765	99.8093	1565	65.8509	99.8121
7835	122.779	99.8204	1566	65.8508	99.8119
7840	122.779	99.8203	1567	65.8507	99.8118
7845	122.779	99.8202	1568	65.8506	99.8117
7850	122.766	99.8097	1569	65.8505	99.8116
7855	122.779	99.82	1570	65.8505	99.8114
7860	122.765	99.8087	1571	65.8504	99.8113
7865	122.778	99.8198	1572	65.8503	99.8112
7870	122.814	99.8487	1573	65.8502	99.8111
7875	122.778	99.8195	1574	65.8501	99.811
7880	122.799	99.8363	1575	65.8501	99.8109
7885	122.778	99.8194	1576	65.85	99.8107
7890	122.764	99.808	1577	65.8499	99.8106
7895	122.764	99.8079	1578	65.8498	99.8105
7900	122.777	99.819	1579	65.8498	99.8104
7905	122.763	99.8077	1580	65.8497	99.8102
7910	122.776	99.8179	1581	65.8496	99.8101
7915	122.777	99.8187	1582	65.8495	99.81
7920	122.798	99.8354	1583	65.8494	99.8099
7925	122.777	99.8184	1584	65.8494	99.8098
7930	122.763	99.8071	1585	65.8493	99.8096
7935	122.776	99.8182	1586	65.8492	99.8095
7940	122.776	99.8181	1587	65.8491	99.8094
7945	122.776	99.818	1588	65.849	99.8093
7950	122.762	99.8067	1589	65.849	99.8092
7955	122.776	99.8178	1590	65.8489	99.809
7960	122.776	99.8177	1591	65.8488	99.8089
7965	122.762	99.8063	1592	65.8487	99.8088
7970	122.775	99.8174	1593	65.8486	99.8087
7975	122.775	99.8173	1594	65.8486	99.8086
7980	122.775	99.8172	1595	65.8485	99.8084
7985	122.775	99.8171	1596	65.8484	99.8083
7990	122.775	99.817	1597	65.8483	99.8082
7995	122.796	99.8337	1598	65.8482	99.8081
8000	122.775	99.8167	1599	65.8482	99.808
8005	122.775	99.8167	1600	65.8481	99.8078
8010	122.761	99.8053	1601	65.848	99.8077
8015	122.774	99.8164	1602	65.8479	99.8076
8020	122.76	99.8051	1603	65.8478	99.8075
8025	122.774	99.8162	1604	65.8478	99.8073
8030	122.76	99.8049	1605	65.8477	99.8072
8035	122.774	99.816	1606	65.8476	99.8071
8040	122.774	99.8159	1607	65.8475	99.807
8045	122.76	99.8046	1608	65.8474	99.8069
8050	122.773	99.8157	1609	65.8474	99.8067
8055	122.759	99.8044	1610	65.8473	99.8066
8060	122.773	99.8156	1611	65.8472	99.8065
8065	122.759	99.8041	1612	65.8471	99.8064
8070	122.773	99.8152	1613	65.847	99.8063
8075	122.738	99.787	1614	65.847	99.8061
8080	122.758	99.803	1615	65.8469	99.806
8085	122.772	99.8149	1616	65.8468	99.8059
8090	122.772	99.8148	1617	65.8467	99.8058
8095	122.772	99.8147	1618	65.8466	99.8057
8100	122.758	99.8034	1619	65.8466	99.8055
8105	122.792	99.8313	1620	65.8465	99.8054
8110	122.772	99.8143	1621	65.8464	99.8053
8115	122.771	99.8142	1622	65.8463	99.8052
8120	122.792	99.831	1623	65.8462	99.8051
8125	122.771	99.814	1624	65.8462	99.8049
8130	122.757	99.8027	1625	65.8461	99.8048
8135	122.771	99.8138	1626	65.846	99.8047
8140	122.771	99.8137	1627	65.8459	99.8046
8145	122.771	99.8134	1628	65.8458	99.8045
8150	122.771	99.8134	1629	65.8458	99.8043
8155	122.791	99.8302	1630	65.8457	99.8042
8160	122.77	99.8132	1631	65.8456	99.8041
8165	122.77	99.8131	1632	65.8455	99.804
8170	122.756	99.8018	1633	65.8454	99.8038
8175	122.77	99.8129	1634	65.8454	99.8037
8180	122.756	99.8016	1635	65.8453	99.8036
8185	122.77	99.8127	1636	65.8452	99.8035
8190	122.756	99.8013	1637	65.8451	99.8034
8195	122.769	99.8124	1638	65.8451	99.8033
8200	122.755	99.8011	1639	65.845	99.8031
8205	122.755	99.801	1640	65.8449	99.803
8210	122.769	99.8123	1641	65.8448	99.8029
8215	122.769	99.812	1642	65.8447	99.8028
8220	122.755	99.8007	1643	65.8447	99.8026
8225	122.768	99.8118	1644	65.8446	99.8025
8230	122.768	99.8117	1645	65.8445	99.8024
8235	122.768	99.8116	1646	65.8444	99.8023
8240	122.768	99.8114	1647	65.8443	99.8022
8245	122.754	99.8001	1648	65.8443	99.802
8250	122.768	99.8112	1649	65.8442	99.8019
8255	122.802	99.8392	1650	65.8441	99.8018
8260	122.768	99.8111	1651	65.844	99.8017
8265	122.754	99.7997	1652	65.8439	99.8016
8270	122.767	99.8108	1653	65.8439	99.8014
8275	122.802	99.8387	1654	65.8438	99.8013
8280	122.753	99.7993	1655	65.8437	99.8012
8285	122.767	99.8105	1656	65.8436	99.8011
8290	122.767	99.8103	1657	65.8435	99.801
8295	122.766	99.8101	1658	65.8435	99.8008
8300	122.753	99.7989	1659	65.8434	99.8007
8305	122.766	99.81	1660	65.8433	99.8006
8310	122.801	99.838	1661	65.8432	99.8005
8315	122.766	99.8098	1662	65.8431	99.8003
8320	122.787	99.8265	1663	65.8431	99.8002
8325	122.766	99.8095	1664	65.843	99.8001
8330	122.752	99.7982	1665	65.8429	99.8
8335	122.765	99.8093	1666	65.8428	99.7999
8340	122.752	99.798	1667	65.8427	99.7998
8345	122.765	99.8091	1668	65.8427	99.7996
8350	122.765	99.809	1669	65.8426	99.7995
8355	122.786	99.8257	1670	65.8425	99.7994
8360	122.765	99.8088	1671	65.8424	99.7993
8365	122.765	99.8087	1672	65.8423	99.7991
8370	122.751	99.7973	1673	65.8423	99.799
8375	122.764	99.8084	1674	65.8422	99.7989
8380	122.764	99.8083	1675	65.8421	99.7988
8385	122.785	99.8253	1676	65.842	99.7987
8390	122.764	99.8081	1677	65.8419	99.7985
8395	122.764	99.808	1678	65.8419	99.7984
8400	122.75	99.7967	1679	65.8418	99.7983
8405	122.764	99.8078	1680	65.8417	99.7982
8410	122.763	99.8077	1681	65.8416	99.7981
8415	122.763	99.8076	1682	65.8415	99.7979
8420	122.749	99.7962	1683	65.8415	99.7978
8425	122.784	99.8242	1684	65.8414	99.7977
8430	122.749	99.7958	1685	65.8413	99.7976
8435	122.763	99.8071	1686	65.8412	99.7975
8440	122.763	99.807	1687	65.8411	99.7973
8445	122.762	99.8069	1688	65.8411	99.7972
8450	122.783	99.8236	1689	65.841	99.7971
8455	122.762	99.8067	1690	65.8409	99.797
8460	122.762	99.8066	1691	65.8408	99.7969
8465	122.762	99.8064	1692	65.8408	99.7967
8470	122.72	99.7726	1693	65.8407	99.7966
8475	122.769	99.8118	1694	65.8406	99.7965
8480	122.748	99.7949	1695	65.8405	99.7964
8485	122.748	99.7948	1696	65.8404	99.7963
8490	122.747	99.7947	1697	65.8404	99.7961
8495	122.761	99.8058	1698	65.8403	99.796
8500	122.747	99.7944	1699	65.8402	99.7959
8505	122.747	99.794	1700	65.8401	99.7958
8510	122.747	99.7942	1701	65.84	99.7956
8515	122.761	99.8054	1702	65.84	99.7955
8520	122.747	99.794	1703	65.8399	99.7954
8525	122.781	99.822	1704	65.8398	99.7953
8530	122.76	99.805	1705	65.8397	99.7952
8535	122.746	99.7937	1706	65.8396	99.795
8540	122.76	99.8049	1707	65.8396	99.7949
8545	122.746	99.7934	1708	65.8395	99.7948
8550	122.76	99.8046	1709	65.8394	99.7947
8555	122.746	99.7933	1710	65.8393	99.7946
8560	122.759	99.8043	1711	65.8392	99.7944
8565	122.759	99.8042	1712	65.8392	99.7943
8570	122.759	99.8041	1713	65.8391	99.7942
8575	122.745	99.7928	1714	65.839	99.7941
8580	122.759	99.8039	1715	65.8389	99.794
8585	122.759	99.8038	1716	65.8388	99.7938
8590	122.745	99.7925	1717	65.8388	99.7937
8595	122.745	99.7923	1718	65.8387	99.7936
8600	122.744	99.7922	1719	65.8386	99.7935
8605	122.758	99.8034	1720	65.8385	99.7934
8610	122.744	99.792	1721	65.8384	99.7932
8615	122.744	99.7919	1722	65.8384	99.7931
8620	122.744	99.7918	1723	65.8383	99.793
8625	122.744	99.7917	1724	65.8382	99.7929
8630	122.757	99.8028	1725	65.8381	99.7927
8635	122.744	99.7915	1726	65.838	99.7926
8640	122.757	99.8026	1727	65.838	99.7925
8645	122.757	99.8024	1728	65.8379	99.7924
8650	122.743	99.7911	1729	65.8378	99.7923
8655	122.757	99.8022	1730	65.8377	99.7922
8660	122.743	99.7909	1731	65.8376	99.792
8665	122.743	99.7908	1732	65.8376	99.7919
8670	122.741	99.7897	1733	65.8375	99.7918
8675	122.742	99.7906	1734	65.8374	99.7917
8680	122.777	99.8185	1735	65.8373	99.7915
8685	122.756	99.8016	1736	65.8372	99.7914
8690	122.776	99.8183	1737	65.8372	99.7913
8695	122.756	99.8013	1738	65.8371	99.7912
8700	122.756	99.8012	1739	65.837	99.7911
8705	122.742	99.7899	1740	65.8369	99.7909
8710	122.755	99.801	1741	65.8369	99.7908
8715	122.755	99.8009	1742	65.8368	99.7907
8720	122.776	99.8177	1743	65.8367	99.7906
8725	122.755	99.8007	1744	65.8366	99.7905
8730	122.775	99.8174	1745	65.8365	99.7903
8735	122.755	99.8005	1746	65.8365	99.7902
8740	122.741	99.7891	1747	65.8364	99.7901
8745	122.754	99.8002	1748	65.8363	99.79
8750	122.754	99.8001	1749	65.8362	99.7899
8755	122.74	99.7888	1750	65.8361	99.7897
8760	122.775	99.8167	1751	65.8361	99.7896
8765	122.754	99.7998	1752	65.836	99.7895
8770	122.74	99.7884	1753	65.8359	99.7894
8775	122.753	99.7996	1754	65.8358	99.7892
8780	122.74	99.7882	1755	65.8357	99.7891
8785	122.753	99.7993	1756	65.8357	99.789
8790	122.739	99.788	1757	65.8356	99.7889
8795	122.753	99.7991	1758	65.8355	99.7888
8800	122.753	99.799	1759	65.8354	99.7887
8805	122.739	99.7877	1760	65.8353	99.7885
8810	122.74	99.7884	1761	65.8353	99.7884
8815	122.739	99.7875	1762	65.8352	99.7883
8820	122.754	99.7996	1763	65.8351	99.7882
8825	122.739	99.7881	1764	65.835	99.788
8830	122.752	99.7983	1765	65.8349	99.7879
8835	122.752	99.7983	1766	65.8349	99.7878
8840	122.738	99.7869	1767	65.8348	99.7877
8845	122.772	99.8149	1768	65.8347	99.7876
8850	122.751	99.7979	1769	65.8346	99.7874
8855	122.737	99.7866	1770	65.8345	99.7873
8860	122.751	99.7975	1771	65.8345	99.7872
8865	122.737	99.7863	1772	65.8344	99.7871
8870	122.751	99.7974	1773	65.8343	99.787
8875	122.737	99.7861	1774	65.8342	99.7868
8880	122.751	99.7972	1775	65.8341	99.7867
8885	122.75	99.7971	1776	65.8341	99.7866
8890	122.737	99.7858	1777	65.834	99.7865
8895	122.736	99.7857	1778	65.8339	99.7863
8900	122.736	99.7856	1779	65.8338	99.7862
8905	122.75	99.7967	1780	65.8337	99.7861
8910	122.736	99.7854	1781	65.8337	99.786
8915	122.75	99.7965	1782	65.8336	99.7859
8920	122.749	99.7963	1783	65.8335	99.7857
8925	122.736	99.785	1784	65.8334	99.7856
8930	122.749	99.7961	1785	65.8333	99.7855
8935	122.749	99.796	1786	65.8333	99.7854
8940	122.735	99.7847	1787	65.8332	99.7853
8945	122.75	99.7966	1788	65.8331	99.7852
8950	122.735	99.7845	1789	65.833	99.785
8955	122.749	99.7956	1790	65.8329	99.7849
8960	122.736	99.785	1791	65.8329	99.7848
8965	122.748	99.7953	1792	65.8328	99.7847
8970	122.748	99.7952	1793	65.8327	99.7845
8975	122.749	99.7959	1794	65.8326	99.7844
8980	122.769	99.8119	1795	65.8326	99.7843
8985	122.748	99.7949	1796	65.8325	99.7842
8990	122.734	99.7836	1797	65.8324	99.7841
8995	122.747	99.7947	1798	65.8323	99.7839
9000	122.734	99.7834	1799	65.8322	99.7838
9005	122.747	99.7945	1800	65.8322	99.7837
9010	122.768	99.8112	1801	65.8321	99.7836
9015	122.747	99.7943	1802	65.832	99.7835
9020	122.747	99.7941	1803	65.8319	99.7833
9025	122.747	99.794	1804	65.8318	99.7832
9030	122.733	99.7827	1805	65.8318	99.7831
9035	122.746	99.7938	1806	65.8317	99.783
9040	122.732	99.7825	1807	65.8316	99.7829
9045	122.746	99.7936	1808	65.8315	99.7827
9050	122.746	99.7934	1809	65.8314	99.7826
9055	122.732	99.7821	1810	65.8314	99.7825
9060	122.746	99.7932	1811	65.8313	99.7824
9065	122.746	99.7931	1812	65.8312	99.7823
9070	122.732	99.7818	1813	65.8311	99.7821
9075	122.731	99.7817	1814	65.831	99.782
9080	122.745	99.7928	1815	65.831	99.7819
9085	122.731	99.7815	1816	65.8309	99.7818
9090	122.731	99.7814	1817	65.8308	99.7816
9095	122.745	99.7925	1818	65.8307	99.7815
9100	122.731	99.7811	1819	65.8307	99.7814
9105	122.744	99.7923	1820	65.8306	99.7813
9110	122.744	99.7921	1821	65.8305	99.7812
9115	122.765	99.8089	1822	65.8304	99.781
9120	122.744	99.7919	1823	65.8303	99.7809
9125	122.765	99.8086	1824	65.8303	99.7808
9130	122.744	99.7917	1825	65.8302	99.7807
9135	122.73	99.7804	1826	65.8301	99.7806
9140	122.744	99.7915	1827	65.83	99.7804
9145	122.778	99.8194	1828	65.8299	99.7803
9150	122.743	99.7912	1829	65.8298	99.7802
9155	122.73	99.7807	1830	65.8298	99.7801
9160	122.743	99.791	1831	65.8297	99.78
9165	122.777	99.819	1832	65.8296	99.7798
9170	122.742	99.79	1833	65.8295	99.7797
9175	122.763	99.8075	1834	65.8294	99.7796
9180	122.742	99.7906	1835	65.8294	99.7795
9185	122.742	99.7905	1836	65.8293	99.7794
9190	122.742	99.7904	1837	65.8292	99.7792
9195	122.728	99.779	1838	65.8291	99.7791
9200	122.742	99.7901	1839	65.829	99.779
9205	122.742	99.79	1840	65.829	99.7789
9210	122.742	99.7899	1841	65.8289	99.7788
9215	122.741	99.7898	1842	65.8288	99.7786
9220	122.741	99.7897	1843	65.8287	99.7785
9225	122.727	99.7784	1844	65.8287	99.7784
9230	122.741	99.7895	1845	65.8286	99.7783
9235	122.727	99.7781	1846	65.8285	99.7781
9240	122.741	99.7893	1847	65.8284	99.778
9245	122.741	99.7891	1848	65.8283	99.7779
9250	122.74	99.789	1849	65.8283	99.7778
9255	122.727	99.7777	1850	65.8282	99.7777
9260	122.74	99.7888	1851	65.8281	99.7776
9265	122.775	99.8167	1852	65.828	99.7774
9270	122.74	99.7886	1853	65.8279	99.7773
9275	122.74	99.7885	1854	65.8279	99.7772
9280	122.74	99.7884	1855	65.8278	99.7771
9285	122.74	99.7882	1856	65.8277	99.7769
9290	122.739	99.7881	1857	65.8276	99.7768
9295	122.76	99.8049	1858	65.8275	99.7767
9300	122.739	99.7879	1859	65.8275	99.7766
9305	122.725	99.7766	1860	65.8274	99.7765
9310	122.739	99.7877	1861	65.8273	99.7763
9315	122.725	99.7764	1862	65.8272	99.7762
9320	122.739	99.7875	1863	65.8271	99.7761
9325	122.759	99.8042	1864	65.8271	99.776
9330	122.738	99.7872	1865	65.827	99.7759
9335	122.738	99.7872	1866	65.8269	99.7757
9340	122.738	99.787	1867	65.8268	99.7756
9345	122.724	99.7757	1868	65.8267	99.7755
9350	122.738	99.7868	1869	65.8267	99.7754
9355	122.724	99.7755	1870	65.8266	99.7752
9360	122.737	99.7866	1871	65.8265	99.7751
9365	122.772	99.8145	1872	65.8264	99.775
9370	122.737	99.7864	1873	65.8264	99.7749
9375	122.737	99.7862	1874	65.8263	99.7748
9380	122.723	99.7749	1875	65.8262	99.7746
9385	122.737	99.786	1876	65.8261	99.7745
9390	122.737	99.7859	1877	65.826	99.7744
9395	122.737	99.7858	1878	65.826	99.7743
9400	122.723	99.7745	1879	65.8259	99.7742
9405	122.736	99.7856	1880	65.8258	99.7741
9410	122.757	99.8023	1881	65.8257	99.7739
9415	122.736	99.7853	1882	65.8256	99.7738
9420	122.722	99.774	1883	65.8256	99.7737
9425	122.736	99.7851	1884	65.8255	99.7736
9430	122.722	99.7738	1885	65.8254	99.7734
9435	122.735	99.7849	1886	65.8253	99.7733
9440	122.722	99.7736	1887	65.8252	99.7732
9445	122.735	99.7847	1888	65.8251	99.7731
9450	122.77	99.8127	1889	65.8251	99.773
9455	122.735	99.7845	1890	65.825	99.7728
9460	122.721	99.7731	1891	65.8249	99.7727
9465	122.755	99.8011	1892	65.8248	99.7726
9470	122.734	99.7841	1893	65.8247	99.7725
9475	122.721	99.7728	1894	65.8247	99.7724
9480	122.734	99.7839	1895	65.8246	99.7722
9485	122.734	99.7838	1896	65.8245	99.7721
9490	122.768	99.8118	1897	65.8244	99.772
9495	122.755	99.8004	1898	65.8244	99.7719
9500	122.734	99.7835	1899	65.8243	99.7717
9505	122.754	99.8002	1900	65.8242	99.7716
9510	122.732	99.7824	1901	65.8241	99.7715
9515	122.733	99.7831	1902	65.824	99.7714
9520	122.733	99.783	1903	65.824	99.7713
9525	122.719	99.7717	1904	65.8239	99.7712
9530	122.733	99.7828	1905	65.8238	99.771
9535	122.767	99.8108	1906	65.8237	99.7709
9540	122.733	99.7826	1907	65.8236	99.7708
9545	122.719	99.7712	1908	65.8236	99.7707
9550	122.732	99.7824	1909	65.8235	99.7706
9555	122.732	99.7823	1910	65.8234	99.7704
9560	122.753	99.799	1911	65.8233	99.7703
9565	122.732	99.782	1912	65.8232	99.7702
9570	122.752	99.7988	1913	65.8232	99.7701
9575	122.732	99.7818	1914	65.8231	99.7699
9580	122.732	99.7825	1915	65.823	99.7698
9585	122.718	99.7703	1916	65.8229	99.7697
9590	122.731	99.7815	1917	65.8228	99.7696
9595	122.731	99.7817	1918	65.8228	99.7695
9600	122.731	99.7812	1919	65.8227	99.7693
9605	122.717	99.7699	1920	65.8226	99.7692
9610	122.731	99.781	1921	65.8225	99.7691
9615	122.751	99.7978	1922	65.8225	99.769
9620	122.73	99.7808	1923	65.8224	99.7689
9625	122.751	99.7975	1924	65.8223	99.7687
9630	122.73	99.7806	1925	65.8222	99.7686
9635	122.751	99.7973	1926	65.8221	99.7685
9640	122.73	99.7804	1927	65.8221	99.7684
9645	122.73	99.7803	1928	65.822	99.7682
9650	122.716	99.7689	1929	65.8219	99.7681
9655	122.729	99.78	1930	65.8218	99.768
9660	122.715	99.7687	1931	65.8217	99.7679
9665	122.729	99.7798	1932	65.8217	99.7678
9670	122.764	99.8077	1933	65.8216	99.7677
9675	122.75	99.7964	1934	65.8215	99.7675
9680	122.729	99.7795	1935	65.8214	99.7674
9685	122.715	99.7681	1936	65.8213	99.7673
9690	122.728	99.7793	1937	65.8213	99.7672
9695	122.728	99.7792	1938	65.8212	99.767
9700	122.728	99.779	1939	65.8211	99.7669
9705	122.728	99.7789	1940	65.821	99.7668
9710	122.714	99.7676	1941	65.8209	99.7667
9715	122.728	99.7787	1942	65.8208	99.7666
9720	122.728	99.7786	1943	65.8208	99.7664
9725	122.748	99.7953	1944	65.8207	99.7663
9730	122.728	99.7792	1945	65.8206	99.7662
9735	122.748	99.7951	1946	65.8205	99.7661
9740	122.727	99.7781	1947	65.8205	99.766
9745	122.713	99.7668	1948	65.8204	99.7658
9750	122.727	99.7779	1949	65.8203	99.7657
9755	122.761	99.8059	1950	65.8202	99.7656
9760	122.727	99.7777	1951	65.8201	99.7655
9765	122.726	99.7776	1952	65.8201	99.7654
9770	122.713	99.7663	1953	65.82	99.7652
9775	122.726	99.7774	1954	65.8199	99.7651
9780	122.761	99.8053	1955	65.8198	99.765
9785	122.726	99.7771	1956	65.8197	99.7649
9790	122.726	99.777	1957	65.8197	99.7648
9795	122.712	99.7657	1958	65.8196	99.7646
9800	122.725	99.7768	1959	65.8195	99.7645
9805	122.725	99.7767	1960	65.8194	99.7644
9810	122.725	99.7766	1961	65.8193	99.7643
9815	122.725	99.7765	1962	65.8193	99.7642
9820	122.725	99.7764	1963	65.8192	99.764
9825	122.711	99.765	1964	65.8191	99.7639
9830	122.725	99.7762	1965	65.819	99.7638
9835	122.711	99.7648	1966	65.8189	99.7637
9840	122.724	99.7759	1967	65.8189	99.7635
9845	122.71	99.7646	1968	65.8188	99.7634
9850	122.724	99.7757	1969	65.8187	99.7633
9855	122.758	99.8037	1970	65.8186	99.7632
9860	122.745	99.7923	1971	65.8185	99.7631
9865	122.724	99.7754	1972	65.8185	99.7629
9870	122.71	99.764	1973	65.8184	99.7628
9875	122.723	99.7751	1974	65.8183	99.7627
9880	122.723	99.775	1975	65.8182	99.7626
9885	122.758	99.803	1976	65.8182	99.7625
9890	122.723	99.7748	1977	65.8181	99.7623
9895	122.744	99.7916	1978	65.818	99.7622
9900	122.723	99.7746	1979	65.8179	99.7621
9905	122.709	99.7633	1980	65.8178	99.762
9910	122.722	99.7744	1981	65.8178	99.7619
9915	122.757	99.8023	1982	65.8177	99.7617
9920	122.708	99.7629	1983	65.8176	99.7616
9925	122.722	99.774	1984	65.8175	99.7615
9930	122.756	99.802	1985	65.8174	99.7614
9935	122.722	99.7738	1986	65.8174	99.7613
9940	122.708	99.7625	1987	65.8173	99.7611
9945	122.722	99.7736	1988	65.8172	99.761
9950	122.756	99.8016	1989	65.8171	99.7609
9955	122.721	99.7734	1990	65.817	99.7608
9960	122.742	99.7901	1991	65.817	99.7606
9965	122.721	99.7732	1992	65.8169	99.7605
9970	122.721	99.773	1993	65.8168	99.7604
9975	122.721	99.7729	1994	65.8167	99.7603
9980	122.721	99.7728	1995	65.8166	99.7602
9985	122.707	99.7615	1996	65.8166	99.7601
9990	122.741	99.7894	1997	65.8165	99.7599
9995	122.72	99.7725	1998	65.8164	99.7598
[truncated: 98,283 more rows]

## Sheet: Fig. 3G
MGC		YP-50
X: Current (A)	Y:Capacitance (F)	X: Current (A)	Y:Capacitance (F)
0.128	56.648	0.08762	52.057
0.373	51.703	0.4556	41.356
0.823	49.505	0.9462	30.655
2.009	46.895	2.336	15.015
4.012	44.01
8.019	42.087
20	40.439
