# Supplementary material for: Sub-millisecond lithiothermal synthesis of graphitic meso–microporous carbon
Source: Nat Commun. 2024 Apr 25;15:3491. doi: 10.1038/s41467-024-47916-y (PMC11045851; doi:10.1038/s41467-024-47916-y)
Supplement: Supplementary file 3 — Source Data [file 41467_2024_47916_MOESM3_ESM.zip › Source Data -Figure 4.xlsx]

## Sheet: Fig.4B
Hierarchical pore			Interconnected pore
X: time(s)	Y:total electrolyte ion flux J（10-6 mol m-2 s-1）		X: time(s)	Y:total electrolyte ion flux J（10-6 mol m-2 s-1）
0	0.00081036		0	0.00312
0.43426	0.00706		0.43426	0.0377
0.86852	0.01331		0.86852	0.07228
1.30277	0.01956		1.30277	0.10686
1.73703	0.0258		1.73703	0.14144
2.17129	0.03205		2.17129	0.17602
2.60555	0.0383		2.60555	0.2106
3.03981	0.04455		3.03981	0.24518
3.47407	0.0508		3.47407	0.27976
3.90832	0.05705		3.90832	0.31434
4.34258	0.0633		4.34258	0.34892
4.77684	0.06954		4.77684	0.3835
5.2111	0.07579		5.2111	0.41808
5.64536	0.08204		5.64536	0.45266
6.07961	0.08829		6.07961	0.48724
6.51387	0.09454		6.51387	0.52183
6.94813	0.10079		6.94813	0.55641
7.38239	0.10704		7.38239	0.59099
7.81665	0.11328		7.81665	0.62557
8.2509	0.11953		8.2509	0.66015
8.68516	0.12578		8.68516	0.69473
9.11942	0.13203		9.11942	0.72931
9.55368	0.13828		9.55368	0.76389
9.98794	0.14453		9.98794	0.79847
10.4222	0.15077		10.4222	0.83305
10.8565	0.15702		10.8565	0.86763
11.2907	0.16327		11.2907	0.90221
11.725	0.16952		11.725	0.93679
12.1592	0.17577		12.1592	0.97137
12.5935	0.18202		12.5935	1.00595
13.0277	0.18827		13.0277	1.04053
13.462	0.19451		13.462	1.07511
13.8963	0.20076		13.8963	1.1097
14.3305	0.20701		14.3305	1.14428
14.7648	0.21326		14.7648	1.17886
15.199	0.21951		15.199	1.21344
15.6333	0.22576		15.6333	1.24802
16.0676	0.23201		16.0676	1.2826
16.5018	0.23825		16.5018	1.31718
16.9361	0.2445		16.9361	1.35176
17.3703	0.25075		17.3703	1.38634
17.8046	0.257		17.8046	1.42092
18.2388	0.26325		18.2388	1.4555
18.6731	0.2695		18.6731	1.49008
19.1074	0.27575		19.1074	1.52466
19.5416	0.282		19.5416	1.55924
19.9759	0.28824		19.9759	1.59382
20.4101	0.29449		20.4101	1.6284
20.8444	0.30074		20.8444	1.66298
21.2786	0.30699		21.2786	1.69757
21.7129	0.31324		21.7129	1.73215
22.1472	0.31949		22.1472	1.76673
22.5814	0.32573		22.5814	1.80131
23.0157	0.33198		23.0157	1.83589
23.4499	0.33823		23.4499	1.87047
23.8842	0.34448		23.8842	1.90505
24.3185	0.35073		24.3185	1.93963
24.7527	0.35698		24.7527	1.97421
25.187	0.36323		25.187	2.00879
25.6212	0.36947		25.6212	2.04337
26.0555	0.37572		26.0555	2.07795
26.4898	0.38197		26.4898	2.11253
26.924	0.38822		26.924	2.14711
27.3583	0.39447		27.3583	2.18169
27.7925	0.40072		27.7925	2.21627
28.2268	0.40697		28.2268	2.25085
28.661	0.41321		28.661	2.28544
29.0953	0.41946		29.0953	2.32002
29.5296	0.42571		29.5296	2.3546
29.9638	0.43196		29.9638	2.38918
30.3981	0.43821		30.3981	2.42376
30.8323	0.44446		30.8323	2.45834
31.2666	0.45071		31.2666	2.49292
31.7008	0.45695		31.7008	2.5275
32.1351	0.4632		32.1351	2.56208
32.5694	0.46945		32.5694	2.59666
33.0036	0.4757		33.0036	2.63124
33.4379	0.48195		33.4379	2.66582
33.8721	0.4882		33.8721	2.7004
34.3064	0.49445		34.3064	2.73498
34.7407	0.50069		34.7407	2.76956
35.1749	0.50694		35.1749	2.80414
35.6092	0.51319		35.6092	2.83872
36.0434	0.51944		36.0434	2.8733
36.4777	0.52569		36.4777	2.90789
36.9119	0.53194		36.9119	2.94247
37.3462	0.53819		37.3462	2.97705
37.7805	0.54443		37.7805	3.01163
38.2147	0.55068		38.2147	3.04621
38.649	0.55693		38.649	3.08079
39.0832	0.56318		39.0832	3.11537
39.5175	0.56943		39.5175	3.14995
39.9517	0.57568		39.9517	3.18453
40.386	0.58192		40.386	3.21911
40.8203	0.58817		40.8203	3.25369
41.2545	0.59442		41.2545	3.28827
41.6888	0.60067		41.6888	3.32285
42.123	0.60692		42.123	3.35743
42.5573	0.61317		42.5573	3.39201
42.9916	0.61942		42.9916	3.42659
43.4258	0.62566		43.4258	3.46117
43.8601	0.63191		43.8601	3.49576
44.2943	0.63816		44.2943	3.53034
44.7286	0.64441		44.7286	3.56492
45.1628	0.65066		45.1628	3.5995
45.5971	0.65691		45.5971	3.63408
46.0314	0.66316		46.0314	3.66866
46.4656	0.6694		46.4656	3.70324
46.8999	0.67565		46.8999	3.73782
47.3341	0.6819		47.3341	3.7724
47.7684	0.68815		47.7684	3.80698
48.6369	0.70065		48.6369	3.87614
49.5054	0.71314		49.5054	3.9453
50.3739	0.72564		50.3739	4.01446
51.2425	0.73814		51.2425	4.08363
52.111	0.75064		52.111	4.15279
52.9795	0.76313		52.9795	4.22195
53.848	0.77563		53.848	4.29111
54.7165	0.78813		54.7165	4.36027
55.585	0.80062		55.585	4.42943
56.4536	0.81312		56.4536	4.49859
57.3221	0.82562		57.3221	4.56775
58.1906	0.83811		58.1906	4.63691
59.0591	0.85061		59.0591	4.70608
59.9276	0.86311		59.9276	4.77524
60.7961	0.86822		60.7961	4.80456
61.6647	0.87265		61.6647	4.83027
62.5332	0.87709		62.5332	4.85597
63.4017	0.88153		63.4017	4.88167
64.2702	0.88597		64.2702	4.90738
65.1387	0.89041		65.1387	4.93308
66.0072	0.89484		66.0072	4.95878
66.8757	0.89928		66.8757	4.98449
67.7443	0.90372		67.7443	5.01019
68.6128	0.90815		68.6128	5.0359
69.4813	0.91259		69.4813	5.0616
70.3498	0.91703		70.3498	5.0873
71.2183	0.92147		71.2183	5.11301
72.0868	0.9259		72.0868	5.13871
72.9554	0.93034		72.9554	5.16441
73.8239	0.93478		73.8239	5.19012
74.6924	0.93922		74.6924	5.21582
75.5609	0.94365		75.5609	5.24153
76.4294	0.94809		76.4294	5.26723
77.298	0.95253		77.298	5.29293
78.1665	0.95697		78.1665	5.31864
79.035	0.9614		79.035	5.34434
79.9035	0.96584		79.9035	5.37004
80.772	0.97028		80.772	5.39575
81.6405	0.97472		81.6405	5.42145
82.5091	0.97915		82.5091	5.44716
83.3776	0.98359		83.3776	5.47286
84.2461	0.98803		84.2461	5.49856
85.1146	0.99247		85.1146	5.52427
85.9831	0.9969		85.9831	5.54997
86.8516	1.00134		86.8516	5.57567
87.7201	1.00578		87.7201	5.60138
88.5887	1.01021		88.5887	5.62708
89.4572	1.01465		89.4572	5.65279
90.3257	1.01909		90.3257	5.67849
91.1942	1.02353		91.1942	5.70419
92.0627	1.02796		92.0627	5.7299
92.9312	1.0324		92.9312	5.7556
93.7998	1.03684		93.7998	5.7813
94.6683	1.04128		94.6683	5.80701
95.5368	1.04571		95.5368	5.83271
96.8396	1.05237		96.8396	5.87127
98.1423	1.05903		98.1423	5.90982
99.4451	1.06568		99.4451	5.94838
100.748	1.07234		100.748	5.98693
102.051	1.07899		102.051	6.02549
103.353	1.08565		103.353	6.06404
104.656	1.09231		104.656	6.1026
105.959	1.09896		105.959	6.14116
107.262	1.10562		107.262	6.17971
108.565	1.11227		108.565	6.21827
109.867	1.11893		109.867	6.25682
111.17	1.12559		111.17	6.29538
112.473	1.13224		112.473	6.33393
113.776	1.1389		113.776	6.37249
115.078	1.14555		115.078	6.41105
116.381	1.15221		116.381	6.4496
117.684	1.15887		117.684	6.48816
118.987	1.16552		118.987	6.52671
120.29	1.17161		120.29	6.56221
121.592	1.17571		121.592	6.58702
122.895	1.1798		122.895	6.61182
124.198	1.1839		124.198	6.63663
125.501	1.18799		125.501	6.66143
126.803	1.19209		126.803	6.68624
128.106	1.19618		128.106	6.71104
129.409	1.20028		129.409	6.73585
130.712	1.20437		130.712	6.76065
132.014	1.20847		132.014	6.78546
133.317	1.21256		133.317	6.81026
134.62	1.21666		134.62	6.83507
135.923	1.22075		135.923	6.85987
137.226	1.22485		137.226	6.88467
138.528	1.22894		138.528	6.90948
139.831	1.23304		139.831	6.93428
141.134	1.23713		141.134	6.95909
142.437	1.24123		142.437	6.98389
144.174	1.24669		144.174	7.01697
145.911	1.25215		145.911	7.05004
147.648	1.25761		147.648	7.08311
149.385	1.26307		149.385	7.11619
151.122	1.26853		151.122	7.14926
152.859	1.27399		152.859	7.18233
154.596	1.27945		154.596	7.21541
156.333	1.28491		156.333	7.24848
158.07	1.29037		158.07	7.28155
159.807	1.29583		159.807	7.31463
161.544	1.30129		161.544	7.3477
163.281	1.30675		163.281	7.38077
165.018	1.31221		165.018	7.41384
166.755	1.31767		166.755	7.44692
168.492	1.32313		168.492	7.47999
170.229	1.32859		170.229	7.51306
171.966	1.33405		171.966	7.54614
173.703	1.33951		173.703	7.57921
175.44	1.34497		175.44	7.61228
177.177	1.35043		177.177	7.64536
178.914	1.35589		178.914	7.67843
180.651	1.36069		180.651	7.70877
182.388	1.36439		182.388	7.73456
184.125	1.36809		184.125	7.76034
185.862	1.37179		185.862	7.78613
187.6	1.37549		187.6	7.81191
189.337	1.37919		189.337	7.8377
191.074	1.38289		191.074	7.86349
193.245	1.38751		193.245	7.89572
195.416	1.39214		195.416	7.92795
197.587	1.39676		197.587	7.96019
199.759	1.40139		199.759	7.99242
201.93	1.40601		201.93	8.02465
204.101	1.41064		204.101	8.05688
206.273	1.41526		206.273	8.08912
208.444	1.41989		208.444	8.12135
210.615	1.42451		210.615	8.15358
212.786	1.42914		212.786	8.18582
214.958	1.43376		214.958	8.21805
217.129	1.43838		217.129	8.25028
219.3	1.44301		219.3	8.28251
221.472	1.44763		221.472	8.31475
223.643	1.45226		223.643	8.34698
225.814	1.45688		225.814	8.37921
227.986	1.46151		227.986	8.41145
230.157	1.46613		230.157	8.44368
232.328	1.47076		232.328	8.47591
234.499	1.47538		234.499	8.50814
236.671	1.48001		236.671	8.54038
238.842	1.48463		238.842	8.57261
241.448	1.48934		241.448	8.60849
244.053	1.49337		244.053	8.64212
246.659	1.4974		246.659	8.67575
249.264	1.50143		249.264	8.70939
251.87	1.50546		251.87	8.74302
254.475	1.50949		254.475	8.77665
257.081	1.51352		257.081	8.81028
259.686	1.51755		259.686	8.84392
262.292	1.52158		262.292	8.87755
264.897	1.52561		264.897	8.91118
267.503	1.52964		267.503	8.94482
270.109	1.53367		270.109	8.97845
272.714	1.5377		272.714	9.01208
275.32	1.54173		275.32	9.04572
277.925	1.54576		277.925	9.07935
280.531	1.54979		280.531	9.11298
283.136	1.55382		283.136	9.14662
285.742	1.55785		285.742	9.18025
288.782	1.56255		288.782	9.21949
291.821	1.56725		291.821	9.25873
294.861	1.57195		294.861	9.29797
297.901	1.57665		297.901	9.33721
300.941	1.58099		300.941	9.37523
303.981	1.58452		303.981	9.41052
307.021	1.58806		307.021	9.44582
310.06	1.59159		310.06	9.48112
313.1	1.59512		313.1	9.51641
316.14	1.59865		316.14	9.55171
319.18	1.60218		319.18	9.58701
322.22	1.60571		322.22	9.62231
325.259	1.60924		325.259	9.6576
328.299	1.61277		328.299	9.6929
331.339	1.61631		331.339	9.7282
334.379	1.61984		334.379	9.76349
337.853	1.62387		337.853	9.80383
341.327	1.62791		341.327	9.84417
344.801	1.63194		344.801	9.88451
348.275	1.63598		348.275	9.92485
351.749	1.64002		351.749	9.96519
355.223	1.64405		355.223	10.0055
358.697	1.64809		358.697	10.0459
362.171	1.65156		362.171	10.0843
365.645	1.65469		365.645	10.1215
369.119	1.65782		369.119	10.1587
372.593	1.66096		372.593	10.196
376.068	1.66409		376.068	10.2332
379.542	1.66722		379.542	10.2704
383.45	1.67074		383.45	10.3123
387.358	1.67427		387.358	10.3542
391.267	1.67779		391.267	10.3961
395.175	1.68132		395.175	10.438
399.083	1.68484		399.083	10.4798
402.992	1.68836		402.992	10.5217
406.9	1.69189		406.9	10.5636
410.808	1.69541		410.808	10.6055
414.717	1.69894		414.717	10.6474
418.625	1.70246		418.625	10.6893
422.533	1.70556		422.533	10.7292
426.442	1.70842		426.442	10.7681
430.35	1.71129		430.35	10.807
434.692	1.71447		434.692	10.8502
439.035	1.71766		439.035	10.8934
443.378	1.72084		443.378	10.9366
447.72	1.72403		447.72	10.9798
452.063	1.72721		452.063	11.023
456.405	1.7304		456.405	11.0662
460.748	1.73358		460.748	11.1094
465.09	1.73677		465.09	11.1527
469.433	1.73995		469.433	11.1959
473.776	1.74314		473.776	11.2391
478.118	1.74632		478.118	11.2823
482.461	1.74918		482.461	11.3238
486.803	1.7518		486.803	11.364
491.146	1.75442		491.146	11.4043
495.489	1.75704		495.489	11.4445
499.831	1.75966		499.831	11.4848
504.174	1.76228		504.174	11.525
508.516	1.7649		508.516	11.5653
512.859	1.76752		512.859	11.6055
517.201	1.77014		517.201	11.6457
521.544	1.77276		521.544	11.686
525.887	1.77538		525.887	11.7262
530.229	1.778		530.229	11.7665
534.572	1.78062		534.572	11.8067
538.914	1.78324		538.914	11.8469
543.257	1.78554		543.257	11.8853
547.6	1.78773		547.6	11.9231
551.942	1.78991		551.942	11.9609
556.285	1.7921		556.285	11.9987
560.627	1.79428		560.627	12.0365
564.97	1.79647		564.97	12.0742
569.312	1.79865		569.312	12.112
573.655	1.80084		573.655	12.1498
577.998	1.80303		577.998	12.1876
582.34	1.80521		582.34	12.2254
586.683	1.8074		586.683	12.2631
591.025	1.80958		591.025	12.3009
595.368	1.81177		595.368	12.3387
599.71	1.81395		599.71	12.3765
604.053	1.81584		604.053	12.4121
608.396	1.8177		608.396	12.4476
612.738	1.81956		612.738	12.483
617.081	1.82142		617.081	12.5185
621.423	1.82328		621.423	12.554
625.766	1.82514		625.766	12.5894
630.109	1.827		630.109	12.6249
634.451	1.82886		634.451	12.6604
638.794	1.83072		638.794	12.6958
643.136	1.83258		643.136	12.7313
647.479	1.83444		647.479	12.7667
651.821	1.8363		651.821	12.8022
656.164	1.83816		656.164	12.8377
660.507	1.83999		660.507	12.8729
664.849	1.84158		664.849	12.9066
669.192	1.84317		669.192	12.9402
673.534	1.84476		673.534	12.9739
677.877	1.84635		677.877	13.0075
682.22	1.84795		682.22	13.0412
686.562	1.84954		686.562	13.0749
690.905	1.85113		690.905	13.1085
695.247	1.85272		695.247	13.1422
699.59	1.85432		699.59	13.1758
703.932	1.85591		703.932	13.2095
708.275	1.8575		708.275	13.2431
712.618	1.85909		712.618	13.2768
716.96	1.86069		716.96	13.3104
721.303	1.86222		721.303	13.3436
725.645	1.86361		725.645	13.3755
729.988	1.865		729.988	13.4074
734.331	1.86639		734.331	13.4393
738.673	1.86778		738.673	13.4712
743.016	1.86917		743.016	13.5032
747.358	1.87055		747.358	13.5351
751.701	1.87194		751.701	13.567
756.043	1.87333		756.043	13.5989
760.386	1.87472		760.386	13.6308
764.729	1.87611		764.729	13.6628
769.071	1.8775		769.071	13.6947
773.414	1.87889		773.414	13.7266
777.756	1.88028		777.756	13.7585
782.099	1.8816		782.099	13.7897
786.442	1.88284		786.442	13.8201
790.784	1.88407		790.784	13.8505
795.127	1.88531		795.127	13.8809
799.469	1.88655		799.469	13.9113
803.812	1.88779		803.812	13.9417
808.154	1.88902		808.154	13.9721
812.497	1.89026		812.497	14.0025
816.84	1.8915		816.84	14.0329
821.182	1.89274		821.182	14.0633
825.525	1.89397		825.525	14.0937
829.867	1.89521		829.867	14.1241
834.21	1.89645		834.21	14.1545
838.552	1.89769		838.552	14.1849
842.895	1.89885		842.895	14.2142
847.238	1.89997		847.238	14.243
851.58	1.90109		851.58	14.2718
855.923	1.90221		855.923	14.3006
860.265	1.90334		860.265	14.3294
864.608	1.90446		864.608	14.3582
868.951	1.90558		868.951	14.387
873.293	1.9067		873.293	14.4158
877.636	1.90782		877.636	14.4447
881.978	1.90894		881.978	14.4735
886.321	1.91007		886.321	14.5023
890.663	1.91119		890.663	14.5311
895.006	1.91231		895.006	14.5599
899.349	1.91343		899.349	14.5887
903.691	1.91446		903.691	14.6163
908.034	1.91546		908.034	14.6437
912.376	1.91647		912.376	14.6712
916.719	1.91747		916.719	14.6986
921.062	1.91848		921.062	14.726
925.404	1.91949		925.404	14.7535
929.747	1.92049		929.747	14.7809
934.089	1.9215		934.089	14.8083
938.432	1.9225		938.432	14.8358
942.774	1.92351		942.774	14.8632
947.117	1.92452		947.117	14.8906
951.46	1.92552		951.46	14.9181
955.802	1.92653		955.802	14.9455
960.145	1.92753		960.145	14.9729
964.487	1.92844		964.487	14.9991
968.83	1.92935		968.83	15.0253
973.173	1.93027		973.173	15.0515
977.515	1.93118		977.515	15.0777
981.858	1.93209		981.858	15.1039
986.2	1.933		986.2	15.1301
990.543	1.93391		990.543	15.1563
994.885	1.93483		994.885	15.1825
999.228	1.93574		999.228	15.2087
1003.57	1.93665		1003.57	15.2349
1007.91	1.93756		1007.91	15.2611
1012.26	1.93847		1012.26	15.2873
1016.6	1.93939		1016.6	15.3135
1020.94	1.94028		1020.94	15.3394
1025.28	1.94111		1025.28	15.3646
1029.63	1.94194		1029.63	15.3897
1033.97	1.94278		1033.97	15.4148
1038.31	1.94361		1038.31	15.4399
1042.65	1.94444		1042.65	15.465
1047	1.94527		1047	15.4901
1051.34	1.94611		1051.34	15.5152
1055.68	1.94694		1055.68	15.5404
1060.02	1.94777		1060.02	15.5655
1064.37	1.9486		1064.37	15.5906
1068.71	1.94944		1068.71	15.6157
1073.05	1.95027		1073.05	15.6408
1077.39	1.9511		1077.39	15.6659
1081.74	1.9519		1081.74	15.6906
1086.08	1.95266		1086.08	15.7146
1090.42	1.95342		1090.42	15.7387
1094.76	1.95418		1094.76	15.7627
1099.11	1.95494		1099.11	15.7867
1103.45	1.9557		1103.45	15.8108
1107.79	1.95646		1107.79	15.8348
1112.14	1.95722		1112.14	15.8588
1116.48	1.95798		1116.48	15.8828
1120.82	1.95874		1120.82	15.9069
1125.16	1.9595		1125.16	15.9309
1129.51	1.96026		1129.51	15.9549
1133.85	1.96102		1133.85	15.979
1138.19	1.96178		1138.19	16.003
1142.53	1.96251		1142.53	16.0264
1146.88	1.96322		1146.88	16.0494
1151.22	1.96393		1151.22	16.0725
1155.56	1.96464		1155.56	16.0955
1159.9	1.96535		1159.9	16.1185
1164.25	1.96606		1164.25	16.1415
1168.59	1.96677		1168.59	16.1645
1172.93	1.96748		1172.93	16.1875
1177.27	1.96819		1177.27	16.2106
1181.62	1.9689		1181.62	16.2336
1185.96	1.96961		1185.96	16.2566
1190.3	1.97032		1190.3	16.2796
1194.64	1.97103		1194.64	16.3026
1198.99	1.97173		1198.99	16.3256
1203.33	1.9724		1203.33	16.3479
1207.67	1.97305		1207.67	16.3699
1212.01	1.9737		1212.01	16.3919
1216.36	1.97435		1216.36	16.4139
1220.7	1.975		1220.7	16.4359
1225.04	1.97566		1225.04	16.4579
1229.38	1.97631		1229.38	16.4799
1233.73	1.97696		1233.73	16.5019
1238.07	1.97761		1238.07	16.5239
1242.41	1.97826		1242.41	16.5459
1246.76	1.97891		1246.76	16.5679
1251.1	1.97956		1251.1	16.5899
1255.44	1.98022		1255.44	16.6119
1259.78	1.98087		1259.78	16.6339
1264.13	1.98148		1264.13	16.6553
1268.47	1.98209		1268.47	16.6766
1272.81	1.98269		1272.81	16.698
1277.15	1.9833		1277.15	16.7193
1281.5	1.98391		1281.5	16.7407
1285.84	1.98452		1285.84	16.762
1290.18	1.98513		1290.18	16.7834
1294.52	1.98573		1294.52	16.8047
1298.87	1.98634		1298.87	16.8261
1303.21	1.98695		1303.21	16.8474
1307.55	1.98756		1307.55	16.8688
1311.89	1.98817		1311.89	16.8901
1316.24	1.98877		1316.24	16.9115
1320.58	1.98937		1320.58	16.9327
1324.92	1.98993		1324.92	16.9532
1329.26	1.99049		1329.26	16.9737
1333.61	1.99105		1333.61	16.9942
1337.95	1.9916		1337.95	17.0147
1342.29	1.99216		1342.29	17.0351
1346.63	1.99272		1346.63	17.0556
1350.98	1.99328		1350.98	17.0761
1355.32	1.99383		1355.32	17.0966
1359.66	1.99439		1359.66	17.1171
1364	1.99495		1364	17.1376
1368.35	1.9955		1368.35	17.158
1372.69	1.99606		1372.69	17.1785
1377.03	1.99662		1377.03	17.199
1381.38	1.99717		1381.38	17.2193
1385.72	1.9977		1385.72	17.239
1390.06	1.99822		1390.06	17.2588
1394.4	1.99875		1394.4	17.2785
1398.75	1.99928		1398.75	17.2983
1403.09	1.99981		1403.09	17.3181
1407.43	2.00034		1407.43	17.3378
1411.77	2.00087		1411.77	17.3576
1416.12	2.00139		1416.12	17.3773
1420.46	2.00192		1420.46	17.3971
1424.8	2.00245		1424.8	17.4168
1429.14	2.00298		1429.14	17.4366
1433.49	2.00351		1433.49	17.4564
1437.83	2.00404		1437.83	17.4761
1442.17	2.00455		1442.17	17.4955
1446.51	2.00504		1446.51	17.5146
1450.86	2.00553		1450.86	17.5336
1455.2	2.00602		1455.2	17.5526
1459.54	2.00651		1459.54	17.5717
1463.88	2.00701		1463.88	17.5907
1468.23	2.0075		1468.23	17.6097
1472.57	2.00799		1472.57	17.6288
1476.91	2.00848		1476.91	17.6478
1481.25	2.00898		1481.25	17.6668
1485.6	2.00947		1485.6	17.6859
1489.94	2.00996		1489.94	17.7049
1494.28	2.01045		1494.28	17.7239
1498.62	2.01094		1498.62	17.743
1502.97	2.01143		1502.97	17.7617
1507.31	2.0119		1507.31	17.7802
1511.65	2.01238		1511.65	17.7987
1516	2.01286		1516	17.8172
1520.34	2.01334		1520.34	17.8358
1524.68	2.01381		1524.68	17.8543
1529.02	2.01429		1529.02	17.8728
1533.37	2.01477		1533.37	17.8914
1537.71	2.01525		1537.71	17.9099
1542.05	2.01573		1542.05	17.9284
1546.39	2.0162		1546.39	17.9469
1550.74	2.01668		1550.74	17.9655
1555.08	2.01716		1555.08	17.984
1559.42	2.01764		1559.42	18.0025
1563.76	2.01809		1563.76	18.0205
1568.11	2.01854		1568.11	18.0384
1572.45	2.01899		1572.45	18.0562
1576.79	2.01944		1576.79	18.0741
1581.13	2.01988		1581.13	18.092
1585.48	2.02033		1585.48	18.1099
1589.82	2.02078		1589.82	18.1278
1594.16	2.02123		1594.16	18.1456
1598.5	2.02168		1598.5	18.1635
1602.85	2.02213		1602.85	18.1814
1607.19	2.02258		1607.19	18.1993
1611.53	2.02302		1611.53	18.2171
1615.87	2.02347		1615.87	18.235
1620.22	2.02392		1620.22	18.2529
1624.56	2.02435		1624.56	18.2701
1628.9	2.02478		1628.9	18.2873
1633.24	2.0252		1633.24	18.3045
1637.59	2.02563		1637.59	18.3218
1641.93	2.02606		1641.93	18.339
1646.27	2.02648		1646.27	18.3562
1650.62	2.02691		1650.62	18.3734
1654.96	2.02734		1654.96	18.3907
1659.3	2.02776		1659.3	18.4079
1663.64	2.02819		1663.64	18.4251
1667.99	2.02862		1667.99	18.4423
1672.33	2.02905		1672.33	18.4596
1676.67	2.02947		1676.67	18.4768
1681.01	2.02989		1681.01	18.4939
1685.36	2.0303		1685.36	18.5107
1689.7	2.03071		1689.7	18.5275
1694.04	2.03111		1694.04	18.5443
1698.38	2.03152		1698.38	18.5611
1702.73	2.03192		1702.73	18.5779
1707.07	2.03233		1707.07	18.5947
1711.41	2.03273		1711.41	18.6115
1715.75	2.03314		1715.75	18.6282
1720.1	2.03354		1720.1	18.645
1724.44	2.03395		1724.44	18.6618
1728.78	2.03435		1728.78	18.6786
1733.12	2.03476		1733.12	18.6954
1737.47	2.03516		1737.47	18.7122
1741.81	2.03556		1741.81	18.7288
1746.15	2.03594		1746.15	18.745
1750.49	2.03633		1750.49	18.7612
1754.84	2.03671		1754.84	18.7774
1759.18	2.03709		1759.18	18.7936
1763.52	2.03748		1763.52	18.8098
1767.86	2.03786		1767.86	18.826
1772.21	2.03824		1772.21	18.8422
1776.55	2.03863		1776.55	18.8585
1780.89	2.03901		1780.89	18.8747
1785.24	2.0394		1785.24	18.8909
1789.58	2.03978		1789.58	18.9071
1793.92	2.04016		1793.92	18.9233
1798.26	2.04055		1798.26	18.9395
1802.61	2.04092		1802.61	18.9554
1806.95	2.04129		1806.95	18.9711
1811.29	2.04166		1811.29	18.9868
1815.63	2.04203		1815.63	19.0025
1819.98	2.0424		1819.98	19.0182
1824.32	2.04277		1824.32	19.034
1828.66	2.04314		1828.66	19.0497
1833	2.04351		1833	19.0654
1837.35	2.04387		1837.35	19.0811
1841.69	2.04424		1841.69	19.0968
1846.03	2.04461		1846.03	19.1125
1850.37	2.04498		1850.37	19.1282
1854.72	2.04535		1854.72	19.1439
1859.06	2.04572		1859.06	19.1596
1863.4	2.04608		1863.4	19.1749
1867.74	2.04645		1867.74	19.1901
1872.09	2.04681		1872.09	19.2053
1876.43	2.04717		1876.43	19.2205
1880.77	2.04753		1880.77	19.2357
1885.11	2.04789		1885.11	19.2509
1889.46	2.04825		1889.46	19.2661
1893.8	2.04862		1893.8	19.2813
1898.14	2.04898		1898.14	19.2965
1902.48	2.04934		1902.48	19.3117
1906.83	2.0497		1906.83	19.3269
1911.17	2.05006		1911.17	19.3421
1915.51	2.05043		1915.51	19.3573
1919.86	2.05079		1919.86	19.3725
1924.2	2.05113		1924.2	19.3873
1928.54	2.05147		1928.54	19.4022
1932.88	2.05181		1932.88	19.417
1937.23	2.05215		1937.23	19.4319
1941.57	2.05249		1941.57	19.4467
1945.91	2.05283		1945.91	19.4615
1950.25	2.05317		1950.25	19.4764
1954.6	2.05351		1954.6	19.4912
1958.94	2.05385		1958.94	19.506
1963.28	2.05419		1963.28	19.5209
1967.62	2.05453		1967.62	19.5357
1971.97	2.05487		1971.97	19.5506
1976.31	2.05521		1976.31	19.5654
1980.65	2.05555		1980.65	19.5801
1984.99	2.05587		1984.99	19.5945
1989.34	2.0562		1989.34	19.6088
1993.68	2.05653		1993.68	19.6231
1998.02	2.05685		1998.02	19.6375
2002.36	2.05718		2002.36	19.6518
2006.71	2.0575		2006.71	19.6661
2011.05	2.05783		2011.05	19.6805
2015.39	2.05815		2015.39	19.6948
2019.73	2.05848		2019.73	19.7091
2024.08	2.05881		2024.08	19.7235
2028.42	2.05913		2028.42	19.7378
2032.76	2.05946		2032.76	19.7521
2037.1	2.05978		2037.1	19.7664
2041.45	2.06011		2041.45	19.7806
2045.79	2.06042		2045.79	19.7945
2050.13	2.06074		2050.13	19.8084
2054.48	2.06106		2054.48	19.8223
2058.82	2.06138		2058.82	19.8362
2063.16	2.0617		2063.16	19.8501
2067.5	2.06202		2067.5	19.864
2071.85	2.06234		2071.85	19.8779
2076.19	2.06265		2076.19	19.8918
2080.53	2.06297		2080.53	19.9057
2084.87	2.06329		2084.87	19.9196
2089.22	2.06361		2089.22	19.9335
2093.56	2.06393		2093.56	19.9474
2097.9	2.06425		2097.9	19.9613
2102.24	2.06456		2102.24	19.975
2106.59	2.06486		2106.59	19.9886
2110.93	2.06517		2110.93	20.0022
2115.27	2.06547		2115.27	20.0159
2119.61	2.06577		2119.61	20.0295
2123.96	2.06608		2123.96	20.0431
2128.3	2.06638		2128.3	20.0567
2132.64	2.06668		2132.64	20.0703
2136.98	2.06699		2136.98	20.0839
2141.33	2.06729		2141.33	20.0975
2145.67	2.0676		2145.67	20.1111
2150.01	2.0679		2150.01	20.1247
2154.35	2.0682		2154.35	20.1383
2158.7	2.06851		2158.7	20.1519
2163.04	2.0688		2163.04	20.1653
2167.38	2.06909		2167.38	20.1785
2171.72	2.06938		2171.72	20.1918
2176.07	2.06967		2176.07	20.205
2180.41	2.06996		2180.41	20.2183
2184.75	2.07025		2184.75	20.2315
2189.1	2.07054		2189.1	20.2447
2193.44	2.07083		2193.44	20.258
2197.78	2.07112		2197.78	20.2712
2202.12	2.07141		2202.12	20.2845
2206.47	2.0717		2206.47	20.2977
2210.81	2.07199		2210.81	20.311
2215.15	2.07228		2215.15	20.3242
2219.49	2.07257		2219.49	20.3375
2223.84	2.07285		2223.84	20.3504
2228.18	2.07313		2228.18	20.3633
2232.52	2.07341		2232.52	20.3761
2236.86	2.0737		2236.86	20.389
2241.21	2.07398		2241.21	20.4019
2245.55	2.07426		2245.55	20.4148
2249.89	2.07454		2249.89	20.4277
2254.23	2.07483		2254.23	20.4406
2258.58	2.07511		2258.58	20.4534
2262.92	2.07539		2262.92	20.4663
2267.26	2.07567		2267.26	20.4792
2271.6	2.07595		2271.6	20.4921
2275.95	2.07624		2275.95	20.505
2280.29	2.07652		2280.29	20.5178
2284.63	2.07679		2284.63	20.5304
2288.97	2.07707		2288.97	20.5429
2293.32	2.07734		2293.32	20.5554
2297.66	2.07762		2297.66	20.5679
2302	2.07789		2302	20.5804
2306.34	2.07817		2306.34	20.593
2310.69	2.07844		2310.69	20.6055
2315.03	2.07872		2315.03	20.618
2319.37	2.07899		2319.37	20.6305
2323.72	2.07927		2323.72	20.643
2328.06	2.07954		2328.06	20.6556
2332.4	2.07982		2332.4	20.6681
2336.74	2.08009		2336.74	20.6806
2341.09	2.08037		2341.09	20.693
2345.43	2.08063		2345.43	20.7052
2349.77	2.08089		2349.77	20.7174
2354.11	2.08115		2354.11	20.7295
2358.46	2.08141		2358.46	20.7417
2362.8	2.08167		2362.8	20.7538
2367.14	2.08193		2367.14	20.766
2371.48	2.08219		2371.48	20.7782
2375.83	2.08245		2375.83	20.7903
2380.17	2.08271		2380.17	20.8025
2384.51	2.08297		2384.51	20.8146
2388.85	2.08323		2388.85	20.8268
2393.2	2.08349		2393.2	20.839
2397.54	2.08375		2397.54	20.8511
2401.88	2.08401		2401.88	20.8631
2406.22	2.08427		2406.22	20.875
2410.57	2.08453		2410.57	20.8869
2414.91	2.08479		2414.91	20.8988
2419.25	2.08506		2419.25	20.9106
2423.59	2.08532		2423.59	20.9225
2427.94	2.08558		2427.94	20.9344
2432.28	2.08584		2432.28	20.9462
2436.62	2.0861		2436.62	20.9581
2440.97	2.08636		2440.97	20.97
2445.31	2.08662		2445.31	20.9818
2449.65	2.08688		2449.65	20.9937
2453.99	2.08714		2453.99	21.0056
2458.34	2.0874		2458.34	21.0174
2462.68	2.08765		2462.68	21.0291
2467.02	2.0879		2467.02	21.0407
2471.36	2.08814		2471.36	21.0523
2475.71	2.08839		2475.71	21.0639
2480.05	2.08864		2480.05	21.0755
2484.39	2.08888		2484.39	21.087
2488.73	2.08913		2488.73	21.0986
2493.08	2.08937		2493.08	21.1102
2497.42	2.08962		2497.42	21.1218
2501.76	2.08987		2501.76	21.1334
2506.1	2.09011		2506.1	21.1449
2510.45	2.09036		2510.45	21.1565
2514.79	2.0906		2514.79	21.1681
2519.13	2.09085		2519.13	21.1797
2523.47	2.0911		2523.47	21.1911
2527.82	2.09134		2527.82	21.2025
2532.16	2.09159		2532.16	21.2138
2536.5	2.09184		2536.5	21.2252
2540.84	2.09208		2540.84	21.2365
2545.19	2.09233		2545.19	21.2479
2549.53	2.09257		2549.53	21.2593
2553.87	2.09282		2553.87	21.2706
2558.21	2.09307		2558.21	21.282
2562.56	2.09331		2562.56	21.2934
2566.9	2.09356		2566.9	21.3047
2571.24	2.0938		2571.24	21.3161
2575.59	2.09405		2575.59	21.3274
2579.93	2.0943		2579.93	21.3388
2584.27	2.09453		2584.27	21.35
2588.61	2.09477		2588.61	21.3611
2592.96	2.09501		2592.96	21.3723
2597.3	2.09525		2597.3	21.3834
2601.64	2.09549		2601.64	21.3945
2605.98	2.09573		2605.98	21.4057
2610.33	2.09597		2610.33	21.4168
2614.67	2.09621		2614.67	21.428
2619.01	2.09645		2619.01	21.4391
2623.35	2.09668		2623.35	21.4503
2627.7	2.09692		2627.7	21.4614
2632.04	2.09716		2632.04	21.4726
2636.38	2.0974		2636.38	21.4837
2640.72	2.09764		2640.72	21.4948
2645.07	2.09786		2645.07	21.5056
2649.41	2.09809		2649.41	21.5164
2653.75	2.09831		2653.75	21.5271
2658.09	2.09853		2658.09	21.5379
2662.44	2.09876		2662.44	21.5487
2666.78	2.09898		2666.78	21.5595
2671.12	2.09921		2671.12	21.5703
2675.46	2.09943		2675.46	21.5811
2679.81	2.09966		2679.81	21.5919
2684.15	2.09988		2684.15	21.6026
2688.49	2.10011		2688.49	21.6134
2692.83	2.10033		2692.83	21.6242
2697.18	2.10055		2697.18	21.635
2701.52	2.10078		2701.52	21.6457
2705.86	2.101		2705.86	21.6564
2710.21	2.10123		2710.21	21.667
2714.55	2.10145		2714.55	21.6776
2718.89	2.10168		2718.89	21.6883
2723.23	2.1019		2723.23	21.6989
2727.58	2.10212		2727.58	21.7096
2731.92	2.10235		2731.92	21.7202
2736.26	2.10257		2736.26	21.7308
2740.6	2.1028		2740.6	21.7415
2744.95	2.10302		2744.95	21.7521
2749.29	2.10325		2749.29	21.7628
2753.63	2.10347		2753.63	21.7734
2757.97	2.1037		2757.97	21.784
2762.32	2.10392		2762.32	21.7945
2766.66	2.10413		2766.66	21.8049
2771	2.10435		2771	21.8152
2775.34	2.10457		2775.34	21.8256
2779.69	2.10478		2779.69	21.8359
2784.03	2.105		2784.03	21.8463
2788.37	2.10522		2788.37	21.8566
2792.71	2.10544		2792.71	21.867
2797.06	2.10565		2797.06	21.8773
2801.4	2.10587		2801.4	21.8877
2805.74	2.10609		2805.74	21.898
2810.08	2.1063		2810.08	21.9084
2814.43	2.10652		2814.43	21.9187
2818.77	2.10674		2818.77	21.9291
2823.11	2.10696		2823.11	21.9393
2827.45	2.10717		2827.45	21.9494
2831.8	2.10739		2831.8	21.9595
2836.14	2.10761		2836.14	21.9697
2840.48	2.10782		2840.48	21.9798
2844.83	2.10804		2844.83	21.9899
2849.17	2.10826		2849.17	22.0001
2853.51	2.10848		2853.51	22.0102
2857.85	2.10869		2857.85	22.0203
2862.2	2.10891		2862.2	22.0305
2866.54	2.10913		2866.54	22.0406
2870.88	2.10934		2870.88	22.0507
2875.22	2.10956		2875.22	22.0609
2879.57	2.10978		2879.57	22.071
2883.91	2.10998		2883.91	22.0809
2888.25	2.11019		2888.25	22.0908
2892.59	2.11039		2892.59	22.1008
2896.94	2.11059		2896.94	22.1107
2901.28	2.11079		2901.28	22.1206
2905.62	2.111		2905.62	22.1305
2909.96	2.1112		2909.96	22.1404
2914.31	2.1114		2914.31	22.1503
2918.65	2.1116		2918.65	22.1602
2922.99	2.11181		2922.99	22.1702
2927.33	2.11201		2927.33	22.1801
2931.68	2.11221		2931.68	22.19
2936.02	2.11241		2936.02	22.1999
2940.36	2.11262		2940.36	22.2098
2944.7	2.11282		2944.7	22.2196
2949.05	2.11302		2949.05	22.2294
2953.39	2.11322		2953.39	22.2391
2957.73	2.11343		2957.73	22.2489
2962.07	2.11363		2962.07	22.2587
2966.42	2.11383		2966.42	22.2684
2970.76	2.11404		2970.76	22.2782
2975.1	2.11424		2975.1	22.288
2979.45	2.11444		2979.45	22.2978
2983.79	2.11464		2983.79	22.3075
2988.13	2.11485		2988.13	22.3173
2992.47	2.11505		2992.47	22.3271
2996.82	2.11525		2996.82	22.3368
3001.16	2.11545		3001.16	22.3466
3005.5	2.11565		3005.5	22.3562
3009.84	2.11584		3009.84	22.3658
3014.19	2.11604		3014.19	22.3754
3018.53	2.11623		3018.53	22.3851
3022.87	2.11643		3022.87	22.3947
3027.21	2.11662		3027.21	22.4043
3031.56	2.11682		3031.56	22.4139
3035.9	2.11702		3035.9	22.4236
3040.24	2.11721		3040.24	22.4332
3044.58	2.11741		3044.58	22.4428
3048.93	2.1176		3048.93	22.4525
3053.27	2.1178		3053.27	22.4621
3057.61	2.11799		3057.61	22.4717
3061.95	2.11819		3061.95	22.4812
3066.3	2.11838		3066.3	22.4906
3070.64	2.11858		3070.64	22.5001
3074.98	2.11877		3074.98	22.5095
3079.32	2.11897		3079.32	22.5189
3083.67	2.11917		3083.67	22.5283
3088.01	2.11936		3088.01	22.5377
3092.35	2.11956		3092.35	22.5471
3096.69	2.11975		3096.69	22.5565
3101.04	2.11995		3101.04	22.5659
3105.38	2.12014		3105.38	22.5753
3109.72	2.12034		3109.72	22.5847
3114.07	2.12053		3114.07	22.5941
3118.41	2.12073		3118.41	22.6036
3122.75	2.12092		3122.75	22.6128
3127.09	2.12111		3127.09	22.622
3131.44	2.1213		3131.44	22.6312
3135.78	2.12148		3135.78	22.6404
3140.12	2.12167		3140.12	22.6496
3144.46	2.12186		3144.46	22.6588
3148.81	2.12205		3148.81	22.668
3153.15	2.12224		3153.15	22.6772
3157.49	2.12242		3157.49	22.6864
3161.83	2.12261		3161.83	22.6955
3166.18	2.1228		3166.18	22.7047
3170.52	2.12299		3170.52	22.7139
3174.86	2.12318		3174.86	22.7231
3179.2	2.12337		3179.2	22.7323
3183.55	2.12355		3183.55	22.7413
3187.89	2.12374		3187.89	22.7503
3192.23	2.12393		3192.23	22.7593
3196.57	2.12412		3196.57	22.7683
3200.92	2.12431		3200.92	22.7772
3205.26	2.12449		3205.26	22.7862
3209.6	2.12468		3209.6	22.7952
3213.94	2.12487		3213.94	22.8042
3218.29	2.12506		3218.29	22.8131
3222.63	2.12525		3222.63	22.8221
3226.97	2.12544		3226.97	22.8311
3231.31	2.12562		3231.31	22.8401
3235.66	2.12581		3235.66	22.849
3240	2.126		3240	22.858
3244.34	2.12618		3244.34	22.8668
3248.69	2.12636		3248.69	22.8757
3253.03	2.12654		3253.03	22.8845
3257.37	2.12672		3257.37	22.8933
3261.71	2.1269		3261.71	22.9021
3266.06	2.12709		3266.06	22.911
3270.4	2.12727		3270.4	22.9198
3274.74	2.12745		3274.74	22.9286
3279.08	2.12763		3279.08	22.9375
3283.43	2.12781		3283.43	22.9463
3287.77	2.12799		3287.77	22.9551
3292.11	2.12817		3292.11	22.964
3296.45	2.12835		3296.45	22.9728
3300.8	2.12853		3300.8	22.9816
3305.14	2.12871		3305.14	22.9904
3309.48	2.1289		3309.48	22.9991
3313.82	2.12908		3313.82	23.0079
3318.17	2.12926		3318.17	23.0166
3322.51	2.12944		3322.51	23.0254
3326.85	2.12962		3326.85	23.0342
3331.19	2.1298		3331.19	23.0429
3335.54	2.12998		3335.54	23.0517
3339.88	2.13016		3339.88	23.0604
3344.22	2.13034		3344.22	23.0692
3348.56	2.13052		3348.56	23.0779
3352.91	2.1307		3352.91	23.0867
3357.25	2.13089		3357.25	23.0955
3361.59	2.13106		3361.59	23.1041
3365.93	2.13124		3365.93	23.1127
3370.28	2.13141		3370.28	23.1212
3374.62	2.13158		3374.62	23.1298
3378.96	2.13176		3378.96	23.1383
3383.31	2.13193		3383.31	23.1468
3387.65	2.13211		3387.65	23.1554
3391.99	2.13228		3391.99	23.1639
3396.33	2.13245		3396.33	23.1725
3400.68	2.13263		3400.68	23.181
3405.02	2.1328		3405.02	23.1895
3409.36	2.13297		3409.36	23.1981
3413.7	2.13315		3413.7	23.2066
3418.05	2.13332		3418.05	23.2152
3422.39	2.1335		3422.39	23.2236
3426.73	2.13367		3426.73	23.232
3431.07	2.13384		3431.07	23.2404
3435.42	2.13402		3435.42	23.2488
3439.76	2.13419		3439.76	23.2572
3444.1	2.13436		3444.1	23.2656
3448.44	2.13454		3448.44	23.274
3452.79	2.13471		3452.79	23.2824
3457.13	2.13489		3457.13	23.2908
3461.47	2.13506		3461.47	23.2992
3465.81	2.13523		3465.81	23.3076
3470.16	2.13541		3470.16	23.316
3474.5	2.13558		3474.5	23.3244
3478.84	2.13575		3478.84	23.3328
3483.18	2.13593		3483.18	23.341
3487.53	2.1361		3487.53	23.3492
3491.87	2.13627		3491.87	23.3574
3496.21	2.13645		3496.21	23.3655
3500.55	2.13662		3500.55	23.3737
3504.9	2.1368		3504.9	23.3819
3509.24	2.13697		3509.24	23.3901
3513.58	2.13714		3513.58	23.3982
3517.93	2.13732		3517.93	23.4064
3522.27	2.13749		3522.27	23.4146
3526.61	2.13766		3526.61	23.4228
3530.95	2.13784		3530.95	23.431
3535.3	2.13801		3535.3	23.4391
3539.64	2.13819		3539.64	23.4473
3543.98	2.13836		3543.98	23.4554
3548.32	2.13853		3548.32	23.4635
3552.67	2.13871		3552.67	23.4716
3557.01	2.13888		3557.01	23.4797
3561.35	2.13905		3561.35	23.4879
3565.69	2.13923		3565.69	23.496
3570.04	2.1394		3570.04	23.5041
3574.38	2.13958		3574.38	23.5122
3578.72	2.13975		3578.72	23.5203
3583.06	2.13992		3583.06	23.5284
3587.41	2.1401		3587.41	23.5365
3591.75	2.14027		3591.75	23.5446
3596.09	2.14044		3596.09	23.5527
3600	2.1406		3600	23.56

## Sheet: Fig. 4C
G	-0.456929
G-hole	-0.617978
G-carbonyl	-1.1161
G-two carbonyl	-1.29588
